# Supplementary material for: Genome-Wide Identification and Characterization of Long Non-Coding RNAs Associated with Floral Scent Formation in Jasmine (Jasminum sambac)
Source: Biomolecules. 2023 Dec 28;14(1):45. doi: 10.3390/biom14010045 (PMC10812929; doi:10.3390/biom14010045)
Supplement: Supplementary file 1 [file biomolecules-14-00045-s001.zip › Revised Supplementary files/Supplementary Tables.xlsx]

## Sheet: Table S1
Table S1 Volatile metabolites (GC-MS) in flower buds (FBs) and full-blooming flowers (FFs) in J. sambac.
Index	RT	Compound	CAS	KEGG_ID	Match factor	RI	nist_RI	FB1	FB2	FB3	FB_average	FF1	FF2	FF3	FF_average	VIP	p_value	Fold_Change	Log2FC	Type	FF﹥FB?
MW0002	3.1317	n-Hexane	110-54-3	C11271	96.1475	668.753	618	6.89315e+06	3.05302e+07	2.82949e+07	2.19061e+07	3.09089e+07	3.98002e+07	2.28316e+07	3.11802e+07	0.487722	0.275234	1.42336	0.509299	insig	TRUE
MW0003	3.1973	Ethanol, 2-methoxy-, acetate	110-49-6		66.0416	672.282	761	474771	2.26429e+06	2.16506e+06	1.63471e+06	2.0068e+06	2.47786e+06	1.54712e+06	2.0106e+06	0.373788	0.827259	1.22994	0.298591	insig	TRUE
MW0004	3.2944	Cyclohexane	110-82-7	C11249	95.7461	677.505	719	1.4018e+06	3.18428e+06	3.09258e+06	2.55955e+06	3.59703e+06	3.5226e+06	2.91448e+06	3.3447e+06	0.546539	0.275234	1.30675	0.385986	insig	TRUE
MW0005	3.3519	1,3-Dioxol-2-one	872-36-6		89.6334	680.6	796	2.59847e+06	1.00494e+07	1.09995e+07	7.88245e+06	1.05476e+07	1.36436e+07	9.19433e+06	1.11285e+07	0.503157	0.512691	1.41181	0.497541	insig	TRUE
MW0006	3.4899	Diazene, bis(1,1-dimethylethyl)-	927-83-3		81.2704	688.026	817	7.25733e+06	3.65742e+07	4.09449e+07	2.82588e+07	3.90387e+07	4.70686e+07	3.25708e+07	3.95594e+07	0.477972	0.512691	1.3999	0.48532	insig	TRUE
MW0007	3.5174	2-Butenal, 2-methyl-	1115-11-3		84.95	689.505	692	568529	2.21691e+06	916733	1.23406e+06	1.17417e+06	876523	650211	900301	0.24111	0.827259	0.729545	-0.454931	insig	FALSE
MW0008	3.6903	Oxirane, (methoxymethyl)-	930-37-0		89.2157	698.809	585	93202.4	422071	257501	257591	93898.3	99892.8	114964	102918	0.724341	0.512691	0.399541	-1.32358	insig	FALSE
MW0009	3.7247	Furan, 2-ethyl-	3208-16-0		94.9498	700.661	742	131506	536751	474886	381048	517804	489698	223775	410426	0.174264	0.827259	1.0771	0.107149	insig	TRUE
MW0010	4.4407	1,3-Diazabicyclo[3.1.0]hexane	17038-28-7		88.5959	739.187	819	446450	286418	121564	284811	64440.1	75002.6	40207.7	59883.5	0.938125	0.0495346	0.210257	-2.24977	insig	FALSE
MW0011	4.4782	Pyridine	110-86-1	C00747	92.9034	740.825	674	3.45849e+06	3.37826e+06	2.63767e+06	3.15814e+06	2.28931e+06	2.43057e+06	1.87688e+06	2.19892e+06	0.909735	0.0495346	0.696269	-0.522282	insig	FALSE
MW0012	4.6338	2-Pentenal, (E)-	1576-87-0		95.8541	749.58	715	2.22611e+06	1.9924e+06	1.04685e+06	1.75512e+06	1.16619e+06	1.22812e+06	749559	1.04796e+06	0.701489	0.275234	0.597087	-0.743988	insig	FALSE
MW0013	4.8982	2-Piperidinimine	22780-54-7		67.0158	763.804	824	21986.4	20712.7	5584.15	16094.4	164930	211824	183033	186596	1.04405	0.0495346	11.5938	3.53529	up	TRUE
MW0014	4.9315	Cyclopentanol	96-41-3	C02020	80.2613	765.598	788	606625	478516	605798	563646	625509	643612	548320	605813	0.44317	0.275234	1.07481	0.104083	insig	TRUE
MW0015	5.2226	Acetaldehyde, propylhydrazone	7422-88-0		74.9905	781.259	933	43295	37568.8	42112	40991.9	34559.6	37446.8	34797.8	35601.4	0.873438	0.0495346	0.868498	-0.203405	insig	FALSE
MW0016	5.5589	4-Hexen-3-one	2497-21-4		70.5637	799.355	762	1.17509e+06	1.29738e+06	996566	1.15634e+06	1.63202e+06	1.9431e+06	984182	1.51977e+06	0.556047	0.512691	1.31429	0.39428	insig	TRUE
MW0017	5.6013	2-Butanone	78-93-3	C02845	83.7989	801.15	555	2.99348e+06	2.6565e+06	2.54534e+06	2.73177e+06	4.51703e+06	5.51572e+06	2.82617e+06	4.2863e+06	0.811063	0.12663	1.56905	0.649896	insig	TRUE
MW0018	5.6045	Hexanal	66-25-1		96.1243	801.272	806	7.10369e+06	6.62356e+06	6.32051e+06	6.68259e+06	1.08578e+07	1.25792e+07	6.91787e+06	1.01183e+07	0.82189	0.12663	1.51413	0.598487	insig	TRUE
MW0019	5.6068	Butanenitrile, 2-methyl-	18936-17-9	C21525	69.328	801.356	699	2.56672e+06	2.34237e+06	2.14824e+06	2.35244e+06	3.95968e+06	4.58128e+06	2.46885e+06	3.66994e+06	0.828435	0.12663	1.56005	0.641594	insig	TRUE
MW0020	6.712	2-Hexenal, (E)-	6728-26-3	C08497	92.9212	843.125	814	1.46126e+06	1.8272e+06	1.70958e+06	1.66601e+06	2.61668e+06	2.7948e+06	1.88272e+06	2.4314e+06	0.887562	0.0495346	1.45941	0.545387	insig	TRUE
MW0021	6.9506	1-Methoxy-2,3-cis-dimethylaziridine (sin)	61593-25-7		71.1064	852.143	671	7.38371e+06	8.39657e+06	8.45596e+06	8.07874e+06	1.09768e+07	1.29718e+07	9.77785e+06	1.12421e+07	0.965765	0.0495346	1.39157	0.476714	insig	TRUE
MW0022	6.9784	Thiophene, 3-methyl-	616-44-4		76.2658	853.191	795	7.45995e+06	8.86031e+06	8.91167e+06	8.41064e+06	1.20259e+07	1.44765e+07	1.06715e+07	1.23913e+07	0.971088	0.0495346	1.47329	0.559043	insig	TRUE
MW0023	7.0188	Methanesulfonyl chloride	124-63-0		70.6776	854.747	774	3.75598e+06	4.2429e+06	4.52957e+06	4.17615e+06	5.79958e+06	6.62485e+06	4.84055e+06	5.75499e+06	0.923831	0.0495346	1.37806	0.462639	insig	TRUE
MW0024	7.0442	4-Hexen-1-ol, acetate	72237-36-6		81.7937	855.625	992	4.26188e+06	3.27549e+06	2.14386e+06	3.22708e+06	3.79615e+06	5.53394e+06	5.57983e+06	4.96997e+06	0.774105	0.12663	1.54009	0.62301	insig	TRUE
MW0025	7.3389	1-Hexanol	111-27-3		93.7103	866.815	860	218957	175073	382021	258684	1.36558e+06	2.31205e+06	794789	1.49081e+06	1.01543	0.0495346	5.76305	2.52683	up	TRUE
MW0026	7.4022	Benzene, 1,3-dimethyl-	108-38-3	C07208	96.8954	869.209	907	87788.1	53889.1	85224	75633.8	8.25697e+06	1.0575e+07	5.08674e+06	7.97292e+06	1.09808	0.0495346	105.415	6.71993	up	TRUE
MW0027	7.9336	2,4-Dimethylfuran	3710-43-8		85.8847	889.292	732	0	0	0	0	127588	171600	54748	117978	1.10086	0.0495346	138402	17.0785	up	TRUE
MW0028	8.2423	Heptanal	111-71-7	C14390	89.9087	900.839	905	60436.5	54486.2	46795.6	53906.1	68706.6	95172.9	75343.8	79741.1	0.94876	0.0495346	1.47926	0.564875	insig	TRUE
MW0029	9.8571	2-Heptenal, (Z)-	57266-86-1		90.1636	954.442	913	823967	637764	442841	634857	229742	266909	209412	235355	1.01186	0.0495346	0.370721	-1.4316	down	FALSE
MW0030	10.0213	Benzaldehyde	100-52-7	C00261	95.7144	959.82	982	798892	845587	7.15429e+06	2.93292e+06	1.41371e+07	1.84275e+07	1.00685e+07	1.4211e+07	0.89945	0.0495346	4.84535	2.2766	up	TRUE
MW0031	10.2701	Benzene, 1,2,4-trimethyl-	95-63-6	C14533	75.8216	968.071	1020	87303	97503.2	91393	92066.4	78520.1	79279	77662.9	78487.3	1.02426	0.0495346	0.852508	-0.230214	insig	FALSE
MW0032	10.3357	2H-Pyran, 2-ethenyltetrahydro-2,6,6-trimethyl-	7392-19-0		61.2807	970.246	1067	156.425	151.465	1068.6	458.829	146886	174981	173676	165181	1.07754	0.0495346	360.006	8.49188	up	TRUE
MW0033	10.4768	1-Hepten-3-one	2918-13-0		88.0718	974.922	843	639863	532718	158173	443585	112169	111893	81358.6	101807	0.900678	0.0495346	0.22951	-2.12337	insig	FALSE
MW0034	10.5214	1,5-Cyclooctadiene, 1,6-dimethyl-	3760-13-2		66.9607	976.401	1103	0	0	0	0	175389	245237	221963	214196	1.10103	0.0495346	251277	17.9389	up	TRUE
MW0035	10.8979	Bicyclo[3.1.1]heptane, 6,6-dimethyl-2-methylene-, (1S)-	18172-67-3	C06307	96.161	988.882	943	57133.1	26691.3	67121.6	50315.3	2.54107e+06	3.23782e+06	2.88086e+06	2.88659e+06	1.09273	0.0495346	57.3699	5.84222	up	TRUE
MW0036	11.1706	Furan, 2-(1-pentenyl)-, (E)-	20992-69-2		62.6767	997.925	1048	24881.8	27222.2	64432.6	38845.5	74658.1	98831.9	51683.5	75057.8	0.790933	0.12663	1.93221	0.950254	insig	TRUE
MW0037	11.2873	Ethane, isocyanato-	109-90-0		82.5579	1001.77		97139.7	102139	88492.2	95923.5	165105	233119	258096	218773	1.0389	0.0495346	2.28071	1.18948	up	TRUE
MW0038	11.3285	Cyclobutanecarboxylic acid chloride	5006-22-4		64.5024	1003.11	853	116510	96076.8	14239.9	75608.7	764056	1.08657e+06	242180	697603	0.924237	0.0495346	9.22648	3.20578	insig	TRUE
MW0039	11.3343	3-Hexen-1-ol, acetate, (Z)-	3681-71-8	C19757	96.8475	1003.31	992	2.36183e+06	2.08242e+06	44954.6	1.4964e+06	1.45056e+07	2.07172e+07	4.68435e+06	1.33024e+07	0.813299	0.0495346	8.88958	3.15211	insig	TRUE
MW0040	11.4174	Sulfurous acid, dimethyl ester	616-42-2		60.6848	1006.02	843	0	0	0	0	206611	239752	208711	218358	1.10112	0.0495346	256159	17.9667	up	TRUE
MW0041	11.4289	.alpha.-Phellandrene	99-83-2		95.542	1006.4	969	0	0	0	0	2.01145e+06	2.24079e+06	1.85566e+06	2.03597e+06	1.10117	0.0495346	2.38843e+06	21.1876	up	TRUE
MW0042	11.5164	2,4-Heptadienal, (E,E)-	4313-03-5		94.1993	1009.26	921	2.70432e+06	1.992e+06	5.92862e+06	3.54165e+06	1.84939e+06	1.90734e+06	2.34173e+06	2.03282e+06	0.621585	0.12663	0.573976	-0.800939	insig	FALSE
MW0043	11.6239	Decane, 5-methyl-	13151-35-4		68.7711	1012.77	1051	14985.9	22297.4	87347.9	41543.7	58561.1	115573	153475	109203	0.763603	0.12663	2.62863	1.39431	insig	TRUE
MW0044	11.7555	(+)-4-Carene	29050-33-7		96.6398	1017.07	919	0	0	0	0	1.87878e+06	2.14382e+06	2.02384e+06	2.01548e+06	1.10104	0.0495346	2.36439e+06	21.173	up	TRUE
MW0045	11.98	Benzene, 1-methyl-3-(1-methylethyl)-	535-77-3		93.0852	1024.41	1042	51646.3	82345	161861	98617.5	530961	438883	614968	528271	1.01738	0.0495346	5.35677	2.42136	up	TRUE
MW0046	12.1388	D-Limonene	5989-27-5	C06099	97.1912	1029.6	1018	0	0	0	0	4.21971e+06	5.16356e+06	4.51667e+06	4.63331e+06	1.10113	0.0495346	5.43541e+06	22.374	up	TRUE
MW0047	12.3201	4-(Aminomethyl)pyridine	3731-53-1		65.5338	1035.52	1030	94700.7	160571	453537	236270	5.6317e+07	7.55935e+07	4.29075e+07	5.82727e+07	1.08502	0.0495346	246.636	7.94624	up	TRUE
MW0048	12.3218	Benzyl alcohol	100-51-6	C00556	92.5011	1035.58	1036	166872	220027	548583	311828	8.21245e+07	1.09669e+08	6.2574e+07	8.47891e+07	1.09126	0.0495346	271.91	8.08699	up	TRUE
MW0049	12.325	1H-1,2,4-Triazole, 3-chloro-	6818-99-1		62.2603	1035.68	1035	0	0	0	0	4.84287e+06	5.85951e+06	3.45737e+06	4.71992e+06	1.10139	0.0495346	5.537e+06	22.4007	up	TRUE
MW0050	12.3321	Betahistine	5638-76-6		72.231	1035.92	1185	0	0	0	0	4.85385e+06	7.09607e+06	7.14027e+06	6.3634e+06	1.10092	0.0495346	7.46499e+06	22.8317	up	TRUE
MW0051	12.5329	Benzeneacetaldehyde	122-78-1	C00601	95.5626	1042.48	1081	656259	642531	5.98598e+06	2.42826e+06	6.59495e+06	1.00408e+07	1.07383e+07	9.1247e+06	0.854364	0.0495346	3.75772	1.90986	up	TRUE
MW0052	12.6419	3-Carene	13466-78-9		97.3856	1046.04	948	0	0	0	0	1.32588e+07	1.73921e+07	1.5004e+07	1.52183e+07	1.10115	0.0495346	1.78528e+07	24.0896	up	TRUE
MW0053	12.7749	cis-2,6-Dimethyl-2,6-octadiene	2492-22-0		78.6444	1050.39	985	166826	183800	0	175313	429208	521172	157689	369357	0.557076	0.275234	3.16025	1.66004	insig	TRUE
MW0054	12.8218	(E)-2,6-Dimethylocta-3,7-diene-2,6-diol	51276-34-7		67.0179	1051.92	1197	0	0	0	0	401402	609075	145075	385184	1.10062	0.0495346	451865	18.7855	up	TRUE
MW0055	12.9672	1,2,4,5-Tetrazin-3-amine	79329-74-1		80.672	1056.67	967	238943	190560	132056	187186	56023.2	105479	89534.3	83678.9	0.918753	0.0495346	0.447035	-1.16154	insig	FALSE
MW0056	13.0179	.gamma.-Terpinene	99-85-4	C09900	94.3141	1058.33	998	0	0	0	0	1.30731e+06	1.54952e+06	1.37591e+06	1.41091e+06	1.10111	0.0495346	1.65516e+06	20.6585	up	TRUE
MW0057	13.2931	3,5-Octadien-2-one	38284-27-4		87.1073	1067.32	968	646566	438400	2.90354e+06	1.3295e+06	684733	582973	490807	586171	0.417338	0.827259	0.440896	-1.18149	insig	FALSE
MW0058	13.4037	2-Furanmethanol, 5-ethenyltetrahydro-.alpha.,.alpha.,5-trimethyl-, cis-	5989-33-3		91.1128	1070.94	1164	0	0	0	0	783579	954327	736275	824727	1.10126	0.0495346	967499	19.8839	up	TRUE
MW0059	13.553	6-Ethyl-5,6-dihydro-2H-pyran-2-one	19895-35-3		61.6962	1075.82	1088	1.38348e+06	963389	536085	960986	118162	142095	160824	140360	1.04746	0.0495346	0.146059	-2.77538	down	FALSE
MW0060	13.7916	2,4-Dimethyl-2-oxazoline-4-methanol	39986-37-3		72.9339	1083.62	1075	0	0	0	0	1.07389e+06	1.20399e+06	348131	875338	1.10073	0.0495346	1.02687e+06	19.9698	up	TRUE
MW0061	13.9744	Benzene, (2-methyl-1-propenyl)-	768-49-0		91.4552	1089.59	1077	0	0	0	0	142057	139129	183444	154877	1.10037	0.0495346	181688	17.4711	up	TRUE
MW0062	14.2824	1,2,4,5-Tetrazine-3,6-diamine	19617-90-4		64.1928	1099.66	1279	60021.1	59048.8	38510.1	52526.6	279398	402191	314816	332135	1.08512	0.0495346	6.32317	2.66065	up	TRUE
MW0063	14.3131	Butanoic acid, anhydride	106-31-0		69.6798	1100.68	1120	328495	663601	1.94596e+06	979352	4.64025e+07	6.41074e+07	4.92289e+07	5.32463e+07	1.06658	0.0495346	54.3689	5.76471	up	TRUE
MW0064	14.3694	Ethanone, 1-(2,4-dimethyl-1H-pyrrol-3-yl)-	2386-25-6		75.0615	1102.58	1214	24255.6	85395.2	278210	129287	9.42519e+06	1.35451e+07	1.04832e+07	1.11512e+07	1.0534	0.0495346	86.2511	6.43047	up	TRUE
MW0065	14.3802	2-Amino-2-methyl-but-3-enoic acid	1000190-02-8		66.8542	1102.94	1023	93197.3	95244.2	176128	121523	2.01077e+06	2.48495e+06	2.00642e+06	2.16738e+06	1.08935	0.0495346	17.8351	4.15665	up	TRUE
MW0066	14.4194	1,5,7-Octatrien-3-ol, 3,7-dimethyl-	29957-43-5		88.4184	1104.27	1072	126023	175291	156006	152440	1.72694e+06	1.83409e+06	3.09019e+06	2.21707e+06	1.08269	0.0495346	14.5439	3.86235	up	TRUE
MW0067	14.5719	2,4-Octadienal, (E,E)-	30361-28-5		88.3019	1109.41	1021	0	0	0	0	380546	494494	407488	427509	1.10119	0.0495346	501518	18.9359	up	TRUE
MW0068	14.6567	Phenylethyl Alcohol	60-12-8	C05853	85.6569	1112.27	1136	1.41114e+06	2.0077e+06	4.47675e+06	2.63186e+06	2.24881e+06	2.58285e+06	3.31396e+06	2.7152e+06	0.191297	0.512691	1.03167	0.0449765	insig	TRUE
MW0069	14.9092	1,3,8-p-Menthatriene	18368-95-1		87.7736	1120.78	1029	0	0	0	0	251993	237009	338845	275949	1.10022	0.0495346	323720	18.3044	up	TRUE
MW0070	15.1122	2,4,6-Octatriene, 3,4-dimethyl-	57396-75-5		90.461	1127.63	993	0	0	0	0	1.47564e+06	1.97106e+06	1.76523e+06	1.73731e+06	1.10109	0.0495346	2.03807e+06	20.9588	up	TRUE
MW0071	15.1699	o-Cymene	527-84-4		77.0057	1129.57	1042	0	0	0	0	1.03573e+06	1.05617e+06	1.47304e+06	1.18831e+06	1.10038	0.0495346	1.39403e+06	20.4108	up	TRUE
MW0072	15.4662	2,4,6-Octatriene, 2,6-dimethyl-, (E,Z)-	7216-56-0		87.9859	1139.57	993	0	0	0	0	582619	737936	756410	692322	1.10089	0.0495346	812173	19.6314	up	TRUE
MW0073	15.8093	2,6-Nonadienal, (E,Z)-	557-48-2	C08499	93.4139	1151.13	1120	401749	414063	1.39482e+06	736876	1.82884e+06	2.49328e+06	1.71742e+06	2.01318e+06	0.892436	0.0495346	2.73205	1.44998	insig	TRUE
MW0074	16.0539	2-Nonenal, (E)-	18829-56-6		84.2314	1159.39	1112	94662.8	99246.1	168447	120785	500675	540071	265139	435295	1.00782	0.0495346	3.60387	1.84955	up	TRUE
MW0075	16.1273	Acetic acid, phenylmethyl ester	140-11-4	C15513	97.2129	1161.86	1160	0.770802	0.845568	0.940925	0.852432	3.2923e+07	4.06662e+07	1.83751e+06	2.51422e+07	1.09639	0.0495346	2.94947e+07	24.814	up	TRUE
MW0076	16.1839	2-Nonanol	628-99-9		76.6391	1163.77	1078	0	0	0	0	1.31358e+06	1.882e+06	477947	1.22451e+06	1.1009	0.0495346	1.43649e+06	20.4541	up	TRUE
MW0077	16.5098	(3R,6S)-2,2,6-Trimethyl-6-vinyltetrahydro-2H-pyran-3-ol	39028-58-5		94.6668	1174.76	1255	0	0	0	0	4.36155e+06	4.34619e+06	6.34196e+06	5.01657e+06	1.10038	0.0495346	5.88501e+06	22.4886	up	TRUE
MW0078	16.7682	Butanoic acid, 3-hexenyl ester, (Z)-	16491-36-4		97.781	1183.47	1191	0	0	0	0	4.29199e+06	5.56752e+06	517382	3.45897e+06	1.09821	0.0495346	4.05776e+06	21.9523	up	TRUE
MW0079	16.8233	Naphthalene	91-20-3	C00829	84.583	1185.33	1231	61457.4	76723.5	46423.1	61534.7	202660	329201	82284.8	204715	0.876991	0.0495346	3.32683	1.73415	insig	TRUE
MW0080	16.8725	1,3-Benzenediol, 4,5-dimethyl-	527-55-9		68.5849	1186.99	1348	0	0	0	0	228797	345358	80546.9	218234	1.10042	0.0495346	256013	17.9659	up	TRUE
MW0081	17.0283	Methyl salicylate	119-36-8	C12305	97.5696	1192.24	1281	430614	486452	5.93748e+06	2.28485e+06	2.368e+07	3.30121e+07	2.93287e+07	2.86736e+07	0.972051	0.0495346	12.5494	3.64955	up	TRUE
MW0082	17.1141	.alpha.-Terpineol	98-55-5	C16772	93.7248	1195.14	1143	0	0	0	0	1.12179e+06	1.31804e+06	1.05449e+06	1.16477e+06	1.10122	0.0495346	1.36641e+06	20.382	up	TRUE
MW0083	17.533	5,8-Decadien-2-one, 5,9-dimethyl-, (E)-	130876-99-2		81.8203	1209.76	1320	2.30989e+06	3.10533e+06	1.36111e+06	2.25878e+06	970354	1.06065e+06	799297	943434	0.93145	0.0495346	0.417675	-1.25955	insig	FALSE
MW0084	17.7289	3-Methyl-6-(methylthio)hexa-1,5-dien-3-ol	1000191-74-2		61.9245	1216.73	1157	682927	641634	273030	532530	248794	320092	249003	272630	0.756247	0.12663	0.511952	-0.965921	insig	FALSE
MW0085	17.7516	Pyridinium, 1-amino-, chloride	28460-19-7		68.6149	1217.54		0	0	0	0	775685	511108	576940	621244	1.10043	0.0495346	728791	19.4751	up	TRUE
MW0086	17.8103	3-Cyclohexene-1-acetaldehyde, .alpha.,4-dimethyl-	29548-14-9		69.3969	1219.62	1175	0	0	0	0	695172	492425	500506	562701	1.10062	0.0495346	660113	19.3324	up	TRUE
MW0087	18.641	Geraniol	106-24-1	C01500	89.6732	1249.15	1228	0	0	0	0	3.32632e+06	4.6866e+06	2.6524e+06	3.55511e+06	1.10145	0.0495346	4.17055e+06	21.9918	up	TRUE
MW0088	19.1022	Citral	5392-40-5	C01499	73.9934	1265.59	1174	0	0	0	0	311978	364875	296358	324404	1.1012	0.0495346	380563	18.5378	up	TRUE
MW0089	19.1628	Benzoic acid, 2-hydroxy-, ethyl ester	118-61-6		93.25	1267.7	1380	0	0	297238	297238	2.46069e+06	2.95342e+06	2.24711e+07	9.29506e+06	0.871769	0.0495346	93.8138	6.55173	insig	TRUE
MW0090	19.185	Nonanoic acid	112-05-0	C01601	69.9296	1268.49	1272	394090	1.30722e+06	736611	812642	882938	1.28424e+06	678385	948522	0.312747	0.827259	1.16721	0.223061	insig	TRUE
MW0091	19.2514	Cinnamaldehyde, (E)-	14371-10-9	C00903	82.7073	1270.85	1189	0	0	0	0	481854	451967	1.00168e+06	645169	1.09907	0.0495346	756857	19.5297	up	TRUE
MW0092	20.644	Methanesulfinyl fluoride	56755-41-0		67.6071	1321.53		20900.3	24791.2	25911.7	23867.8	225214	400813	614580	413536	1.07383	0.0495346	17.3261	4.11488	up	TRUE
MW0093	21.1875	Methyl anthranilate	134-20-3		96.0171	1341.95	1372	904637	161602	118886	395042	1.27537e+08	1.86019e+08	4.60239e+07	1.1986e+08	1.07633	0.0495346	303.411	8.24513	up	TRUE
MW0094	21.2378	Butanoic acid, phenylmethyl ester	103-37-7		75.786	1343.85	1359	30836.4	25604.7	26521.6	27654.2	1.01403e+06	973211	227088	738108	1.05731	0.0495346	26.6906	4.73826	up	TRUE
MW0095	21.4119	Eugenol	97-53-0	C10453	94.7782	1350.39	1392	34844.9	23569.4	26244.1	28219.5	4.96042e+06	6.66346e+06	1.02638e+06	4.21675e+06	1.07664	0.0495346	149.427	7.2233	up	TRUE
MW0096	21.7632	Tridecane, 2-methyl-	1560-96-9		79.5569	1363.6	1349	116372	120727	150599	129233	1.50659e+06	1.42619e+06	1.01428e+06	1.31568e+06	1.09403	0.0495346	10.1807	3.34777	up	TRUE
MW0097	21.8941	1,3-Cyclopentadiene, 5,5-dimethyl-1,2-Dipropyl-	1000163-88-0		60.2286	1368.51	1275	77674.1	56718.4	40526.2	58306.2	1.05634	1.1905	0.851666	1.03284	1.0991	0.0495346	1.7714e-05	-15.7848	down	FALSE
MW0098	22.0097	Benzoic acid, 2-methylpropyl ester	120-50-3		85.5851	1372.86	1294	0	0	0	0	3.01167e+06	4.48552e+06	227365	2.57485e+06	1.09548	0.0495346	3.0206e+06	21.5264	up	TRUE
MW0099	22.0727	Geranyl acetate	105-87-3	C09861	81.3249	1375.22	1352	0	0	0	0	794674	1.42834e+06	47320	756779	1.09156	0.0495346	887789	19.7599	up	TRUE
MW0100	22.1375	Hexanoic acid, 3-hexenyl ester, (Z)-	31501-11-8		80.8998	1377.66	1389	57919.1	77418.4	43671.4	59669.6	829112	982844	166044	659333	0.980469	0.0495346	11.0497	3.46594	insig	TRUE
MW0101	22.1653	.alfa.-Copaene	1000360-33-0		93.2755	1378.7	1221	0	0	0	0	3.80431e+06	5.06503e+06	3.4287e+06	4.09934e+06	1.10136	0.0495346	4.809e+06	22.1973	up	TRUE
MW0102	22.2369	cis-3-Hexenyl cis-3-hexenoate	61444-38-0		90.8174	1381.39	1397	216586	249859	139706	202051	5.85763e+06	7.0465e+06	388875	4.431e+06	0.899009	0.0495346	21.9302	4.45484	insig	TRUE
MW0103	22.5014	2-Cyclopenten-1-one, 3-methyl-2-(2-pentenyl)-, (Z)-	488-10-8	C08490	88.5443	1391.34	1338	0	154564	116864	135714	565267	697401	683792	648820	0.609324	0.0495346	7.17117	2.84221	insig	TRUE
MW0104	22.5473	Pentanoic acid, phenylmethyl ester	10361-39-4		79.5862	1393.03	1458	0	0	0	0	955285	1.64896e+06	278019	960754	1.10016	0.0495346	1.12708e+06	20.1042	up	TRUE
MW0105	22.8719	Benzoic acid, 2-(methylamino)-, methyl ester	85-91-6		94.7582	1405.56	1372	0	0	0	0	3.16915e+06	4.56726e+06	5.09276e+06	4.27639e+06	1.10074	0.0495346	5.0167e+06	22.2583	up	TRUE
MW0106	23.321	Cis-caryophyllene	118-65-0	C09691	85.9566	1423.42	1494	0	0	0	0	431089	1.01804e+06	549938	666357	1.10124	0.0495346	781713	19.5763	up	TRUE
MW0107	23.9524	(1S,4S,4aS)-1-Isopropyl-4,7-dimethyl-1,2,3,4,4a,5-hexahydronaphthalene	267665-20-3		89.5744	1448.52	1440	0	0	0	0	4.09723e+06	5.72695e+06	3.00967e+06	4.27795e+06	1.10147	0.0495346	5.01853e+06	22.2588	up	TRUE
MW0108	24.0364	.gamma.-Muurolene	30021-74-0		91.1583	1451.86	1435	0	0	0	0	3.16245e+06	4.35719e+06	1.87371e+06	3.13112e+06	1.10145	0.0495346	3.67316e+06	21.8086	up	TRUE
MW0109	24.2334	1,4,7,-Cycloundecatriene, 1,5,9,9-tetramethyl-, Z,Z,Z-	1000062-61-9		77.2616	1459.69	1579	0	0	0	0	1.85154e+06	3.79308e+06	2.15925e+06	2.60129e+06	1.10137	0.0495346	3.05161e+06	21.5411	up	TRUE
MW0110	24.3072	Bicyclo[4.4.0]dec-1-ene, 2-isopropyl-5-methyl-9-methylene-	150320-52-8		86.4396	1462.62	1464	0	0	0	0	4.56495e+06	5.88442e+06	3.78322e+06	4.7442e+06	1.10138	0.0495346	5.56549e+06	22.4081	up	TRUE
MW0111	24.3762	(+)-epi-Bicyclosesquiphellandrene	54274-73-6		88.9159	1465.36	1435	0	0	0	0	4.84456e+06	6.71501e+06	3.51191e+06	5.02383e+06	1.10147	0.0495346	5.89352e+06	22.4907	up	TRUE
MW0112	24.6093	1-Isopropyl-4,7-dimethyl-1,2,3,4,5,6-hexahydronaphthalene	16729-00-3		88.6886	1474.63	1469	0	0	0	0	6.75696e+06	8.74842e+06	5.01417e+06	6.83985e+06	1.10142	0.0495346	8.02393e+06	22.9359	up	TRUE
MW0113	24.7784	Benzene, 1-methyl-4-(1,2,2-trimethylcyclopentyl)-, (R)-	16982-00-6		68.5582	1481.36	1556	0	0	0	0	303051	333429	235594	290692	1.10128	0.0495346	341015	18.3795	up	TRUE
MW0114	24.8133	5,5-Dimethyl-1-phenyl-3-hexyn-1-one	1000223-20-4		61.9625	1482.74	1558	0	0	0	0	648528	1.00015e+06	191317	613331	1.10022	0.0495346	719508	19.4567	up	TRUE
MW0115	24.8656	2-Pyridin-2-ylmethyl-cyclohexanone	113777-22-3		60.5988	1484.82	1619	0	0	0	0	750882	1.22344e+06	417883	797402	1.10134	0.0495346	935444	19.8353	up	TRUE
MW0116	24.9777	Bicyclo[3.1.1]hept-2-ene, 2,6-dimethyl-6-(4-methyl-3-pentenyl)-	17699-05-7	C17088	91.642	1489.28	1430	0	0	0	0	4.4514e+06	5.49183e+06	2.57775e+06	4.17366e+06	1.10141	0.0495346	4.89618e+06	22.2232	up	TRUE
MW0117	25.0822	(1R,3aS,8aS)-7-Isopropyl-1,4-dimethyl-1,2,3,3a,6,8a-hexahydroazulene	36577-33-0		91.7466	1493.43	1440	0	0	0	0	4.13932e+06	5.03654e+06	2.28623e+06	3.8207e+06	1.10139	0.0495346	4.48211e+06	22.0957	up	TRUE
MW0118	25.2537	.alpha.-Muurolene	10208-80-7	C20272	94.1258	1500.26	1440	0	0	0	0	1.40152e+07	1.55931e+07	1.045e+07	1.33528e+07	1.1013	0.0495346	1.56643e+07	23.901	up	TRUE
MW0119	25.3757	.alpha.-Farnesene	502-61-4	C09665	93.5728	1505.39	1458	0	0	0	0	2.86736e+07	4.90264e+07	1.79222e+07	3.18741e+07	1.10152	0.0495346	3.73919e+07	25.1562	up	TRUE
MW0120	25.4633	1-Butanamine, N-(2-pyridinylmethylene)-	7032-24-8		64.5032	1509.07	1401	0	0	0	0	5.14915e+07	8.60784e+07	3.29502e+07	5.684e+07	1.10153	0.0495346	6.66798e+07	25.9907	up	TRUE
MW0121	25.645	Naphthalene, 1,2,3,4,4a,5,6,8a-octahydro-7-methyl-4-methylene-1-(1-methylethyl)-, (1.alpha.,4a.beta.,8a.alpha.)-	39029-41-9		95.9151	1516.7	1435	29458.1	90564	41966.2	53996.1	4.15164e+07	5.11674e+07	3.85419e+07	4.37419e+07	1.09442	0.0495346	810.094	9.66195	up	TRUE
MW0122	25.7605	Naphthalene, 1,2,3,5,6,8a-hexahydro-4,7-dimethyl-1-(1-methylethyl)-, (1S-cis)-	483-76-1	C06394	93.3494	1521.54	1469	14082.4	61313.6	61068.8	45488.3	4.91891e+07	6.01036e+07	3.90143e+07	4.94356e+07	1.08836	0.0495346	1086.78	10.0858	up	TRUE
MW0123	25.8288	Naphthalene, 1,2,3,4-tetrahydro-1,6-dimethyl-4-(1-methylethyl)-, (1S-cis)-	483-77-2		88.4134	1524.41	1537	66395.9	143078	67752.7	92409	2.03623e+07	2.02904e+07	1.95839e+07	2.00789e+07	1.09495	0.0495346	217.283	7.76343	up	TRUE
MW0124	25.8728	Epizonarene	41702-63-0		77.7664	1526.26	1469	13878.9	56772.8	57532.9	42728.2	4.92199e+07	6.00739e+07	3.90264e+07	4.944e+07	1.08935	0.0495346	1157.08	10.1763	up	TRUE
MW0125	25.9375	Quinoline, 2,7-dimethyl-	93-37-8		62.8928	1528.98	1452	0	0	0	0	789623	863141	494748	715837	1.10132	0.0495346	839759	19.6796	up	TRUE
MW0126	26.0935	Cubenene	29837-12-5		90.988	1535.53	1440	0	0	0	0	4.95268e+06	6.45749e+06	3.90534e+06	5.10517e+06	1.10141	0.0495346	5.98895e+06	22.5139	up	TRUE
MW0127	26.1196	.alpha.-Calacorene	21391-99-1		60.0706	1536.6	1547	0	0	0	0	188751	159288	189854	179298	1.10053	0.0495346	210337	17.6823	up	TRUE
MW0128	26.1925	Naphthalene, 1,2,4a,5,6,8a-hexahydro-4,7-dimethyl-1-(1-methylethyl)-, [1S-(1.alpha.,4a.beta.,8a.alpha.)]-	24406-05-1	C16815	97.5474	1539.69	1440	0	0	0	0	8.46171e+06	9.92096e+06	7.32643e+06	8.5697e+06	1.10127	0.0495346	1.00532e+07	23.2612	up	TRUE
MW0129	26.2979	4-Isopropyl-6-methyl-1-methylene-1,2,3,4-tetrahydronaphthalene	50277-34-4		90.9556	1544.11	1542	14030	35976.8	30501.1	26835.9	9.63406e+06	9.72635e+06	8.17184e+06	9.17742e+06	1.09382	0.0495346	341.982	8.41778	up	TRUE
MW0130	26.706	3-Hexen-1-ol, benzoate, (Z)-	25152-85-6		78.0944	1561.25	1565	0	0	0	0	6.98034e+06	9.14445e+06	1.40328e+06	5.84269e+06	1.10003	0.0495346	6.85415e+06	22.7085	up	TRUE
MW0131	26.8434	l-Alanine, N-(2,3,4-trifluorobenzoyl)-, methyl ester	1000299-62-7		60.1044	1567.02	1619	0	0	0	0	636046	1.05971e+06	418113	704622	1.10145	0.0495346	826602	19.6568	up	TRUE
MW0132	27.0446	1,2-Ethanediol, monobenzoate	94-33-7		79.7016	1575.47	1402	474609	127121	71634.6	224455	2.37994e+08	3.17685e+08	5.11245e+07	2.02268e+08	1.08067	0.0495346	901.152	9.81563	up	TRUE
MW0133	27.0674	Azulene, 1,4-dimethyl-7-(1-methylethyl)-	489-84-9		74.8317	1576.43	1472	0	0	0	0	1.27432e+06	1.57667e+06	1.74939e+06	1.53346e+06	1.10079	0.0495346	1.79892e+06	20.7787	up	TRUE
MW0134	27.1289	Benzoic acid, hexyl ester	6789-88-4		92.8769	1579.02	1557	0	0	0	0	5.84616e+06	8.06436e+06	2.08455e+06	5.33169e+06	1.10107	0.0495346	6.25468e+06	22.5765	up	TRUE
MW0135	27.1979	3-Hexen-1-ol benzoate	1000132-06-6		69.9983	1581.89	1565	0	0	0	0	971450	1.40248e+06	754467	1.0428e+06	1.10147	0.0495346	1.22332e+06	20.2224	up	TRUE
MW0136	27.3921	4-(2,6,6-Trimethyl-cyclohexa-1,3-dienyl)-pent-3-en-2-one	1000192-39-9		66.5428	1590.06	1516	0	0	0	0	56316.5	90300.1	53021.7	66546.1	1.10142	0.0495346	78066.1	16.2524	up	TRUE
MW0137	27.4658	Benzoic acid, 2-(acetylamino)-, methyl ester	2719-08-6		89.7676	1593.16	1673	0	0	0	0	1.99293e+06	3.28167e+06	60755.5	1.77845e+06	1.08807	0.0495346	2.08633e+06	20.9925	up	TRUE
MW0138	27.8859	6-Isopropyl-1,4-dimethylnaphthalene	489-77-0		82.9636	1611.39	1706	0	0	0	0	339325	364511	201734	301857	1.10128	0.0495346	354113	18.4338	up	TRUE
MW0139	28.0431	Benzoic acid, 2-fluoro-4,5-dimethoxy-	79474-35-4		61.7903	1618.35	1503	0	0	0	0	1.12315e+06	1.06724e+06	1.10264e+06	1.09768e+06	1.10087	0.0495346	1.2877e+06	20.2964	up	TRUE
MW0140	28.6827	1-Pyridineethanamine, .beta.-(2-furanyl)hexahydro-	1000337-71-5		61.0079	1646.68	1633	0	0	0	0	2.11105e+06	2.6559e+06	1.59252e+06	2.11982e+06	1.10141	0.0495346	2.4868e+06	21.2459	up	TRUE
MW0141	28.9475	.alpha.-Cadinol	481-34-5		95.3167	1658.41	1580	0	0	0	0	9.78161e+06	1.20385e+07	7.33034e+06	9.71681e+06	1.10139	0.0495346	1.13989e+07	23.4424	up	TRUE
MW0142	29.151	cis-3-Hexenyl salicylate	65405-77-8		68.9208	1667.87	1786	0	0	0	0	396957	540345	156455	364586	1.10088	0.0495346	427701	18.7062	up	TRUE
MW0143	29.3167	Naphthalene, 1,6-dimethyl-4-(1-methylethyl)-	483-78-3		94.6205	1674.76	1706	22252	29210.9	26528.7	25997.2	1.33227e+06	1.09528e+06	1.44655e+06	1.29137e+06	1.09675	0.0495346	49.6734	5.6344	up	TRUE
MW0144	29.5394	.tau.-Cadinol	5937-11-1		60.5862	1684.46	1580	0	0	0	0	225365	282894	157785	222015	1.10141	0.0495346	260449	17.9906	up	TRUE
MW0145	30.6515	1-((1S,3aR,4R,7S,7aS)-4-Hydroxy-7-isopropyl-4-methyloctahydro-1H-inden-1-yl)ethanone	1911-78-0		67.0671	1735.65	1685	0	0	0	0	705208	855523	462918	674550	1.1014	0.0495346	791324	19.5939	up	TRUE
MW0146	31.3171	Benzyl Benzoate	120-51-4		95.4876	1766.67	1733	0	0	0	0	5.41655e+06	7.36575e+06	453925	4.41208e+06	1.09672	0.0495346	5.17587e+06	22.3034	up	TRUE
MW0147	33.1599	1,2-Benzenedicarboxylic acid, bis(2-methylpropyl) ester	84-69-5		84.2882	1855.09	1908	110867	43904.5	100567	85112.7	518351	1.06171e+06	189381	589815	0.944454	0.0495346	6.92982	2.79282	insig	TRUE
MW0148	34.0709	7,9-Di-tert-butyl-1-oxaspiro(4,5)deca-6,9-diene-2,8-dione	82304-66-3		92.1399	1899.6	2081	112852	43338.7	86045.6	80745.4	134391	202927	176914	171410	0.891865	0.0495346	2.12285	1.086	insig	TRUE
MW0149	34.506	Hexadecanoic acid, methyl ester	112-39-0		92.7378	1921.94	1878	6969.6	3293.36	8453.87	6238.94	2.70447e+06	4.06687e+06	149537	2.30696e+06	1.03211	0.0495346	369.768	8.53048	up	TRUE
MW0150	37.5259	(Z)-Cinnamyl benzoate	117204-78-1		85.2392	2080.3	1940	0	0	0	0	491110	738322	14464.6	414632	1.08436	0.0495346	486411	18.8918	up	TRUE
Expected RT	m/z (Expected)	Compound	t.stat	p.value	-LOG10(p)	Fold_Change	Log2FC	Type	FB1	FB2	FB3	FB_average	FF1	FF2	FF3	FF_average	FF﹥FB?
24.71	161.13	isoledene	-3.2576	0.031151	1.5065	17.4653	4.12642	up	502487	712079	0	607283	12099312	7760147	11959765	10606408	TRUE
14.4	105.03	Benzoic acid, methyl ester	-7.2135	0.0019582	2.7081	40.3876	5.33584	up	5798220	5567187	6090920	5.81878e+06	204566055	201921606	298530694	2.35006e+08	TRUE
14.61	93.07	Linalool	-3.5552	0.023688	1.6255	231.41	7.8543	up	0	2383749	1620287	2002018	384594607	456324560	548939061	463286076	TRUE
Index	Formula	Compounds	Class I	Class II	CAS	Level	FB1	FB2	FB3	FB_average	FF1	FF2	FF3	FF_average	VIP	Fold_Change	Log2FC	Type	FF﹥FB?
Hmln001566	C7H6O3	Salicylic acid	Phenolic acids	Phenolic acids	69-72-7	A	2020500	1671700	2291000	1994400	1092700	304640	992480	796607	1.00797	0.399422	-1.32402	down	FALSE

## Sheet: Table S2
Table S2 Summary of ssRNA-seq data from flower buds (FBs) and full-blooming flowers (FFs).
Sample_name	Raw_reads	Clean_reads	Raw_bases(G)	Clean_bases(G)	Error rate(%)	Q20(%)	Q30(%)	GC_content(%)
FB1	126278044	125349022	18.94	18.8	0.03	97.64	93.09	44.9
FB2	126266116	125263076	18.94	18.79	0.03	97.79	93.44	45.77
FB3	131944298	131146306	19.79	19.67	0.03	97.66	93.08	44.71
FF1	147876642	146420586	22.18	21.96	0.03	97.7	93.25	45.82
FF2	139914102	139022328	20.99	20.85	0.03	97.55	92.76	45.39
FF3	165743124	164581182	24.86	24.69	0.03	97.75	93.28	46.11

## Sheet: Table S3
Table S3 Identification of novel lncRNAs in J. sambac flowers.
Novel_lncRNA_ID	Novel_lncRNA_Gene_ID	Novel_lncRNA_Gene_Name	Gene_Type	Status	Chromosome	Start	End	Strand	Exon_number	Length	ORF	Class	FB1	FB2	FB3	FF1	FF2	FF3	FB_FPKM	FF_FPKM
TCONS_00066272	XLOC_037515	XLOC_037515	novel	Novel_lncRNA	4	27645289	27646304	+	1	1016	78	LINC12807	0.395892	0.187353	0.242358	0	0	0	0.275201	0
TCONS_00066270	XLOC_037514	XLOC_037514	novel	Novel_lncRNA	4	27639478	27645210	+	5	3192	532	LINC12805	0	0	0	0.335849	0	0.107709	0	0.147853
TCONS_00066275	XLOC_037518	XLOC_037518	novel	Novel_lncRNA	4	27692425	27692683	+	1	259	61	LINC12808	0	0	0.474568	0	0	0	0.158189	0
TCONS_00010255	XLOC_005909	XLOC_005909	novel	Novel_lncRNA	10	8998847	8999794	+	1	948	244	LINC1928	0.358273	0.393062	0.091731	0.255251	0.252504	0.158945	0.281022	0.222233
TCONS_00093856	XLOC_052935	XLOC_052935	novel	Novel_lncRNA	6	18733602	18733907	-	1	306	47	LINC17402	0	0	0	0	0.320019	0	0	0.106673
TCONS_00010259	XLOC_005912	XLOC_005912	novel	Novel_lncRNA	10	9088693	9088906	+	1	214	37	LINC1929	0	0	0	0.296587	0	0	0	0.0988623
TCONS_00093853	XLOC_052932	XLOC_052932	novel	Novel_lncRNA	6	18649316	18650370	-	1	1055	98	LINC17400	0.300509	0.173979	0.254855	0.092046	0.046307	0.028571	0.243114	0.0556413
TCONS_00043575	XLOC_024611	XLOC_024611	novel	Novel_lncRNA	13	14148022	14148351	-	1	330	60	LINC8254	0.303704	0	0	0	0	0	0.101235	0
TCONS_00043571	XLOC_024609	XLOC_024609	novel	Novel_lncRNA	13	14091552	14093405	-	1	1854	142	LINC8253	0.045048	0	0.049667	0.45223	1.55883	0.527672	0.0315717	0.846243
TCONS_00043570	XLOC_024608	XLOC_024608	novel	Novel_lncRNA	13	14089986	14096336	-	2	1467	130	LINC8250	0	0	0	0.178998	0.433196	0.372342	0	0.328179
TCONS_00043573	XLOC_024608	XLOC_024608	novel	Novel_lncRNA	13	14093495	14096299	-	2	965	174	LINC8252	0	0	0	0.454532	0	0.350084	0	0.268205
TCONS_00043572	XLOC_024608	XLOC_024608	novel	Novel_lncRNA	13	14093495	14096291	-	1	2797	182	LINC8251	0.125173	0.102444	0.065441	1.18743	3.61679	1.7148	0.097686	2.17301
TCONS_00074116	XLOC_042142	XLOC_042142	novel	Novel_lncRNA	5	28836087	28838035	+	1	1949	113	LINC14280	0.032139	0.065438	0.007883	0.089609	0.247117	0.430243	0.0351533	0.255656
TCONS_00044035	XLOC_024936	XLOC_024936	novel	Novel_lncRNA	13	24172216	24172664	-	1	449	149	LINC8430	0	0	0	0.070679	0.10081	0.268084	0	0.146524
TCONS_00044034	XLOC_024935	XLOC_024935	novel	Novel_lncRNA	13	24164095	24164391	-	1	297	58	LINC8429	0	0	0	0	0.219811	0.405962	0	0.208591
TCONS_00058981	XLOC_033318	XLOC_033318	novel	Novel_lncRNA	3	26661219	26661478	+	1	260	42	LINC11256	0	0	0.355739	0	0	0	0.11858	0
TCONS_00058982	XLOC_033319	XLOC_033319	novel	Novel_lncRNA	3	26679940	26680176	+	1	237	54	LINC11257	0	0	0.25931	0	0	0	0.0864367	0
TCONS_00034425	XLOC_019382	XLOC_019382	novel	Novel_lncRNA	12	17037494	17039046	-	1	1553	97	LINC6555	0.331565	0	0.055204	0	0	0	0.128923	0
TCONS_00008306	XLOC_004833	XLOC_004833	novel	Novel_lncRNA	1	34604604	34604913	-	1	310	52	LINC1634	0	0	0.281511	0	0	0	0.093837	0
TCONS_00034426	XLOC_019383	XLOC_019383	novel	Novel_lncRNA	12	17039288	17040679	-	1	1392	182	LINC6556	1.12718	0.343124	0.616332	0.022798	0	0	0.695546	0.00759933
TCONS_00034428	XLOC_019385	XLOC_019385	novel	Novel_lncRNA	12	17103992	17104240	-	1	249	42	LINC6557	0	0.12805	0.369809	0	0	0	0.165953	0
TCONS_00005302	XLOC_003024	XLOC_003024	novel	Novel_lncRNA	1	4952272	4952742	-	1	471	50	LINC933	0	0.067695	0	0	0.416514	0	0.022565	0.138838
TCONS_00005303	XLOC_003025	XLOC_003025	novel	Novel_lncRNA	1	4954090	4954594	-	1	505	52	LINC934	0.591411	0.27991	0.060848	0.626527	0.182709	0.238356	0.310723	0.349197
TCONS_00005308	XLOC_003029	XLOC_003029	novel	Novel_lncRNA	1	5017738	5017938	-	1	201	66	LINC935	0	0.317258	0	0	0	0	0.105753	0
TCONS_00005309	XLOC_003030	XLOC_003030	novel	Novel_lncRNA	1	5021207	5021739	-	1	533	63	LINC936	0	0	0	0.237565	0.734291	0	0	0.323952
TCONS_00091944	XLOC_051825	XLOC_051825	novel	Novel_lncRNA	6	4074233	4074568	-	1	336	74	LINC17072	0.313526	0.189788	0.345693	0.094134	0.097149	0.530786	0.283002	0.24069
TCONS_00131252	XLOC_074035	XLOC_074035	novel	Novel_lncRNA	CONTIG65	56612	57055	+	1	444	80	LINC23797	0	0	0	1.27487	0.085526	0.037565	0	0.465988
TCONS_00049542	XLOC_027929	XLOC_027929	novel	Novel_lncRNA	2	30936376	30937053	+	1	678	89	LINC9500	0	0.023514	0	0.061004	0.098375	0.377005	0.007838	0.178795
TCONS_00122983	XLOC_069314	XLOC_069314	novel	Novel_lncRNA	9	795621	795834	-	1	214	37	LINC22613	0	0	0	0	0.381331	0	0	0.12711
TCONS_00057538	XLOC_032378	XLOC_032378	novel	Novel_lncRNA	3	9112206	9112440	+	1	235	78	LINC10825	0	0	0.261517	0	0	0	0.0871723	0
TCONS_00048499	XLOC_027379	XLOC_027379	novel	Novel_lncRNA	2	18118669	18119000	+	1	332	77	LINC9251	0	0.092836	0	0.095587	0.393276	0	0.0309453	0.162954
TCONS_00048498	XLOC_027378	XLOC_027378	novel	Novel_lncRNA	2	18114808	18115133	+	1	326	48	LINC9250	0.307431	0.093241	0.00377	0.016549	0.046727	0.085065	0.134814	0.049447
TCONS_00057535	XLOC_032375	XLOC_032375	novel	Novel_lncRNA	3	8762304	8763146	+	1	843	68	LINC10824	0	0	0	0.065879	0.735186	0.071513	0	0.290859
TCONS_00048494	XLOC_027374	XLOC_027374	novel	Novel_lncRNA	2	18067575	18070952	+	3	950	68	LINC9249	0.252906	0.377989	0.174642	0	0	0	0.268512	0
TCONS_00048493	XLOC_027374	XLOC_027374	novel	Novel_lncRNA	2	18067476	18067906	+	2	257	63	LINC9248	0	0.047212	0.274849	0	0.361136	0	0.107354	0.120379
TCONS_00048492	XLOC_027374	XLOC_027374	novel	Novel_lncRNA	2	18067417	18070952	+	3	1118	72	LINC9247	0.500062	0.405289	0.365148	0.363143	0.214499	0.151462	0.4235	0.243035
TCONS_00121224	XLOC_068364	XLOC_068364	novel	Novel_lncRNA	9	30386248	30386579	+	1	332	69	LINC22349	0	0	0.37022	0	0	0	0.123407	0
TCONS_00110348	XLOC_062009	XLOC_062009	novel	Novel_lncRNA	8	6112846	6113526	+	1	681	95	LINC20326	1.15283	2.16457	0.225611	0.490002	0.65891	3.47548	1.181	1.54146
TCONS_00110343	XLOC_062006	XLOC_062006	novel	Novel_lncRNA	8	6099421	6100093	+	1	673	98	LINC20325	0.152109	0.274521	0.141559	0.018303	0.023928	0.044938	0.189396	0.0290563
TCONS_00110342	XLOC_062006	XLOC_062006	novel	Novel_lncRNA	8	6095315	6100093	+	2	916	253	LINC20324	0.212673	0.128907	0.27365	0.203084	0.110113	0.221244	0.205077	0.178147
TCONS_00108519	XLOC_061088	XLOC_061088	novel	Novel_lncRNA	7	43467075	43467338	-	1	264	36	LINC20148	2.7152	1.62522	2.20025	0.179109	0.432753	0.171265	2.18023	0.261042
TCONS_00070440	XLOC_039939	XLOC_039939	novel	Novel_lncRNA	4	30259273	30259639	-	1	367	92	LINC13561	0	0	0	0	0.137861	0.32853	0	0.155464
TCONS_00108515	XLOC_061085	XLOC_061085	novel	Novel_lncRNA	7	43457627	43458133	-	1	507	64	LINC20147	0.065892	0	0	1.43965	0.707779	0.653388	0.021964	0.933605
TCONS_00087493	XLOC_049298	XLOC_049298	novel	Novel_lncRNA	6	17595714	17596100	+	1	387	64	LINC16198	0.469316	0	0.238468	0	0	0	0.235928	0
TCONS_00087491	XLOC_049296	XLOC_049296	novel	Novel_lncRNA	6	17574891	17575860	+	1	970	110	LINC16197	0.102404	0.076479	0.155859	0.38867	0.334384	0.54091	0.111581	0.421321
TCONS_00004168	XLOC_002432	XLOC_002432	novel	Novel_lncRNA	1	36360589	36360847	+	1	259	51	LINC785	0.293659	0	0.498296	1.1097	2.68571	1.40084	0.263985	1.73208
TCONS_00004160	XLOC_002424	XLOC_002424	novel	Novel_lncRNA	1	36287272	36287509	+	1	238	56	LINC784	0	0	0	0	0.274302	0	0	0.091434
TCONS_00022836	XLOC_013054	XLOC_013054	novel	Novel_lncRNA	11	2187741	2188045	-	1	305	38	LINC4400	0.199349	0.312921	0.451689	0	0	0	0.32132	0
TCONS_00016349	XLOC_009583	XLOC_009583	novel	Novel_lncRNA	10	32707591	32708118	-	1	528	44	LINC3390	0.347362	0.05153	0.00194	0	0	0	0.133611	0
TCONS_00066914	XLOC_037831	XLOC_037831	novel	Novel_lncRNA	4	30921636	30922602	+	2	460	73	LINC12876	0.15106	0.125747	0.263847	0	0.209992	0.046279	0.180218	0.0854237
TCONS_00066912	XLOC_037831	XLOC_037831	novel	Novel_lncRNA	4	30917351	30922602	+	5	1529	317	LINC12875	0.003642	0.3858	0.064442	0.294175	0.004744	0	0.151295	0.0996397
TCONS_00066910	XLOC_037830	XLOC_037830	novel	Novel_lncRNA	4	30911729	30911941	+	1	213	46	LINC12873	0.079467	0	0	0	0.088373	0.282086	0.026489	0.123486
TCONS_00066911	XLOC_037831	XLOC_037831	novel	Novel_lncRNA	4	30917351	30919608	+	3	1632	282	LINC12874	0.282831	0.049396	0.135049	0.026832	0.356325	0.288867	0.155759	0.224008
TCONS_00016340	XLOC_009577	XLOC_009577	novel	Novel_lncRNA	10	32563316	32563967	-	1	652	101	LINC3388	0.388558	0.540862	0.294558	0.223799	0.32158	0.251651	0.407993	0.265677
TCONS_00066918	XLOC_037834	XLOC_037834	novel	Novel_lncRNA	4	30929582	30929838	+	1	257	68	LINC12877	0	0.028154	0.597827	0	0	0	0.20866	0
TCONS_00066919	XLOC_037835	XLOC_037835	novel	Novel_lncRNA	4	30934037	30934345	+	1	309	71	LINC12878	0.432459	0.412744	0	0	0	0.097549	0.281734	0.0325163
TCONS_00093512	XLOC_052732	XLOC_052732	novel	Novel_lncRNA	6	14802252	14802454	-	1	203	37	LINC17310	0.319263	0	0	0	0	0	0.106421	0
TCONS_00053532	XLOC_030088	XLOC_030088	novel	Novel_lncRNA	2	12107491	12107854	-	1	364	114	LINC10025	0	0.131392	0	0.326938	0.066061	0.433094	0.0437973	0.275364
TCONS_00003233	XLOC_001908	XLOC_001908	novel	Novel_lncRNA	1	31635304	31635971	+	1	668	80	LINC669	0	0	0	0.377207	0.415354	3.20153	0	1.33136
TCONS_00058618	XLOC_033100	XLOC_033100	novel	Novel_lncRNA	3	24019751	24020119	+	1	369	68	LINC11196	0	0	0	0.427144	0.242677	0	0	0.223274
TCONS_00055262	XLOC_031146	XLOC_031146	novel	Novel_lncRNA	2	34518699	34519297	-	1	599	70	LINC10489	0	0	0	0	0	0.251608	0	0.0838693
TCONS_00058615	XLOC_033098	XLOC_033098	novel	Novel_lncRNA	3	24013431	24018199	+	2	2800	95	LINC11194	0	0	0	1.36397	1.17025	4.40864	0	2.31429
TCONS_00055260	XLOC_031144	XLOC_031144	novel	Novel_lncRNA	2	34515588	34515933	-	1	346	79	LINC10487	0.375271	0.025495	0	0.091719	0.182707	0	0.133589	0.0914753
TCONS_00055261	XLOC_031145	XLOC_031145	novel	Novel_lncRNA	2	34516120	34517989	-	1	1870	150	LINC10488	0.703224	0.161923	0.379037	0.117775	0.399617	0.184671	0.414728	0.234021
TCONS_00055267	XLOC_031150	XLOC_031150	novel	Novel_lncRNA	2	34540835	34541406	-	1	572	120	LINC10490	0.558811	0.334452	0.456089	0.100605	0.256422	0.112069	0.449784	0.156365
TCONS_00028798	XLOC_016190	XLOC_016190	novel	Novel_lncRNA	12	9571829	9572157	+	1	329	85	LINC5432	0	0	0	0	0.297647	0.220496	0	0.172714
TCONS_00028797	XLOC_016189	XLOC_016189	novel	Novel_lncRNA	12	9570454	9570725	+	1	272	90	LINC5431	0.352907	0.635735	0.469021	0.221677	0	0.264487	0.485888	0.162055
TCONS_00028792	XLOC_016186	XLOC_016186	novel	Novel_lncRNA	12	9509970	9510205	+	1	236	68	LINC5430	0	0	0	0.268939	0.029968	0	0	0.0996357
TCONS_00044799	XLOC_025445	XLOC_025445	novel	Novel_lncRNA	13	32314071	32314574	-	1	504	89	LINC8649	0.061645	0.442629	0	0.560729	0.795539	0.201902	0.168091	0.51939
TCONS_00086725	XLOC_048827	XLOC_048827	novel	Novel_lncRNA	6	9972525	9972742	+	1	218	65	LINC16038	0	0.290568	0.128739	0	0	0	0.139769	0
TCONS_00003238	XLOC_001911	XLOC_001911	novel	Novel_lncRNA	1	31651353	31651669	+	1	317	37	LINC671	0.129625	0.150202	0.263016	0	0.011396	0.047544	0.180948	0.0196467
TCONS_00093586	XLOC_052773	XLOC_052773	novel	Novel_lncRNA	6	15634281	15634645	-	1	365	72	LINC17328	0.366109	0	0.168374	0	0	0.082583	0.178161	0.0275277
TCONS_00044795	XLOC_025443	XLOC_025443	novel	Novel_lncRNA	13	32311300	32311512	-	1	213	48	LINC8648	0	0	0	0	0.306497	0.186328	0	0.164275
TCONS_00017769	XLOC_010296	XLOC_010296	novel	Novel_lncRNA	11	266913	267154	+	1	242	80	LINC3573	0	0	0	0	0.539536	0	0	0.179845
TCONS_00017763	XLOC_010292	XLOC_010292	novel	Novel_lncRNA	11	248399	250123	+	3	534	75	LINC3571	0	0.10658	0.014578	0	0	0.303872	0.040386	0.101291
TCONS_00017764	XLOC_010293	XLOC_010293	novel	Novel_lncRNA	11	249046	249689	+	1	644	59	LINC3572	0.116632	0.221246	0.512933	0.134364	0.101372	0.244792	0.283604	0.160176
TCONS_00013442	XLOC_007771	XLOC_007771	novel	Novel_lncRNA	10	934085	935070	-	2	520	173	LINC2644	0.088872	0	0	0.053103	0.067167	0.28906	0.029624	0.136443
TCONS_00013443	XLOC_007772	XLOC_007772	novel	Novel_lncRNA	10	937994	941637	-	5	2057	448	LINC2645	0.319214	0.371004	0.199029	0.215988	0.261437	0.365341	0.296416	0.280922
TCONS_00028423	XLOC_016021	XLOC_016021	novel	Novel_lncRNA	12	7287621	7287899	+	1	279	92	LINC5367	0.100981	0	0.440549	0	0	0	0.18051	0
TCONS_00028424	XLOC_016022	XLOC_016022	novel	Novel_lncRNA	12	7288232	7288486	+	1	255	40	LINC5368	0	0	0.300454	0	0.070831	0	0.100151	0.0236103
TCONS_00028427	XLOC_016025	XLOC_016025	novel	Novel_lncRNA	12	7335517	7335745	+	1	229	47	LINC5369	0.291768	0	0	0	0	0	0.097256	0
TCONS_00062164	XLOC_035222	XLOC_035222	novel	Novel_lncRNA	3	25403434	25403774	-	1	341	52	LINC12048	0	0	0.271238	0.079415	0	0	0.0904127	0.0264717
TCONS_00051392	XLOC_028898	XLOC_028898	novel	Novel_lncRNA	2	41590398	41590834	+	1	437	68	LINC9730	0	0.287714	0.070082	0	0	0	0.119265	0
TCONS_00060989	XLOC_034518	XLOC_034518	novel	Novel_lncRNA	3	11732656	11732972	-	1	317	61	LINC11657	0	0	0	0.11279	0	0.285262	0	0.132684
TCONS_00060988	XLOC_034517	XLOC_034517	novel	Novel_lncRNA	3	11722665	11723109	-	1	445	62	LINC11656	0.58144	0.600829	0.172631	0	0.059171	0.050802	0.451633	0.0366577
TCONS_00060987	XLOC_034516	XLOC_034516	novel	Novel_lncRNA	3	11661004	11661293	-	1	290	66	LINC11655	0.082559	0	0.317879	0	0	0	0.133479	0
TCONS_00060986	XLOC_034515	XLOC_034515	novel	Novel_lncRNA	3	11659708	11659947	-	1	240	80	LINC11654	0	0	0.048653	0	0.272016	0	0.0162177	0.090672
TCONS_00060984	XLOC_034513	XLOC_034513	novel	Novel_lncRNA	3	11622472	11624897	-	2	293	66	LINC11653	0.342056	0.104105	0	0	0	0	0.14872	0
TCONS_00060983	XLOC_034512	XLOC_034512	novel	Novel_lncRNA	3	11550555	11550762	-	1	208	27	LINC11652	0	0.613163	0	0	0	0	0.204388	0
TCONS_00060981	XLOC_034510	XLOC_034510	novel	Novel_lncRNA	3	11451055	11451677	-	1	623	188	LINC11651	0	0	0	0	0.647425	0.072736	0	0.240054
TCONS_00067706	XLOC_038303	XLOC_038303	novel	Novel_lncRNA	4	1563953	1566243	-	1	2291	124	LINC12980	0	0	0	0.143506	0.52627	0.204986	0	0.291587
TCONS_00067661	XLOC_038267	XLOC_038267	novel	Novel_lncRNA	4	928011	931364	-	3	2800	848	LINC12966	0.268731	0.180868	0.234925	0.418257	0.330344	0.273257	0.228175	0.340619
TCONS_00067667	XLOC_038273	XLOC_038273	novel	Novel_lncRNA	4	1018218	1018483	-	1	266	78	LINC12968	0.12308	0.0897	0.077976	0.340016	0.012271	0.115585	0.0969187	0.155957
TCONS_00067664	XLOC_038270	XLOC_038270	novel	Novel_lncRNA	4	945812	946020	-	1	209	69	LINC12967	0.345841	0.302063	0.249943	0	0.104121	0.031248	0.299282	0.045123
TCONS_00014237	XLOC_008215	XLOC_008215	novel	Novel_lncRNA	10	5603625	5605435	-	2	1614	81	LINC2748	0.194189	0.292592	0.287943	0.359589	0.069774	0.868308	0.258241	0.432557
TCONS_00052286	XLOC_029341	XLOC_029341	novel	Novel_lncRNA	2	2865292	2871919	-	11	2781	100	LINC9822	0.186432	0.178999	0.228168	0.459163	0.189219	0.181989	0.197866	0.27679
TCONS_00014232	XLOC_008213	XLOC_008213	novel	Novel_lncRNA	10	5565736	5566033	-	1	298	38	LINC2744	0.10949	0	0.382748	0.159079	0.109537	0.451128	0.164079	0.239915
TCONS_00014233	XLOC_008214	XLOC_008214	novel	Novel_lncRNA	10	5592422	5593160	-	2	537	104	LINC2745	0.062211	0	0.465025	0	0	0.10665	0.175745	0.03555
TCONS_00052289	XLOC_029342	XLOC_029342	novel	Novel_lncRNA	2	2873797	2874093	-	1	297	78	LINC9823	0.249337	0.473078	0.220719	0	0.328251	0	0.314378	0.109417
TCONS_00014238	XLOC_008215	XLOC_008215	novel	Novel_lncRNA	10	5603625	5605435	-	3	1208	90	LINC2747	0	0	0	0	0.155644	0.520422	0	0.225355
TCONS_00014239	XLOC_008215	XLOC_008215	novel	Novel_lncRNA	10	5603625	5605435	-	3	817	77	LINC2746	0	0	0	0	0	0.653805	0	0.217935
TCONS_00054610	XLOC_030729	XLOC_030729	novel	Novel_lncRNA	2	28318019	28318400	-	1	382	49	LINC10346	0.169078	0.080685	0.402203	0.036276	0	0	0.217322	0.012092
TCONS_00091201	XLOC_051402	XLOC_051402	novel	Novel_lncRNA	6	772693	772898	-	1	206	30	LINC17002	0	0	0.447499	0	0	0	0.149166	0
TCONS_00054612	XLOC_030731	XLOC_030731	novel	Novel_lncRNA	2	28319151	28319510	-	1	360	68	LINC10347	0.371194	0.049211	0.170713	0.264163	0	0.025119	0.197039	0.0964273
TCONS_00054613	XLOC_030732	XLOC_030732	novel	Novel_lncRNA	2	28319574	28322070	-	1	2497	82	LINC10348	0.299601	0.123562	0.276682	0.04588	0.023705	0.036094	0.233282	0.0352263
TCONS_00054616	XLOC_030735	XLOC_030735	novel	Novel_lncRNA	2	28327806	28328601	-	1	796	100	LINC10349	0.705362	0.139394	0.327614	0.079204	0.020094	0.055539	0.39079	0.0516123
TCONS_00054619	XLOC_030738	XLOC_030738	novel	Novel_lncRNA	2	28473177	28473532	-	1	356	73	LINC10350	0.093216	0	0.258083	0.356274	0.084661	0.074228	0.1171	0.171721
TCONS_00010935	XLOC_006392	XLOC_006392	novel	Novel_lncRNA	10	21594173	21594394	+	1	222	37	LINC2187	0	0	0	0	0.294072	0	0	0.098024
TCONS_00010934	XLOC_006391	XLOC_006391	novel	Novel_lncRNA	10	21503266	21503466	+	1	201	41	LINC2186	0	0	0	0	0.324795	0	0	0.108265
TCONS_00112084	XLOC_063068	XLOC_063068	novel	Novel_lncRNA	8	25441495	25441776	+	1	282	46	LINC20668	0	0	0.108966	0	0.691037	0	0.036322	0.230346
TCONS_00015724	XLOC_009199	XLOC_009199	novel	Novel_lncRNA	10	27790009	27790415	-	1	407	98	LINC3231	0.408496	0	0.03775	0	0	0	0.148749	0
TCONS_00032219	XLOC_018092	XLOC_018092	novel	Novel_lncRNA	12	39777226	39777456	+	1	231	50	LINC6144	0	0	0	0	0.282614	0.065244	0	0.115953
TCONS_00111571	XLOC_062681	XLOC_062681	novel	Novel_lncRNA	8	13722174	13722444	+	1	271	52	LINC20486	0.369824	0	0	0	0	0	0.123275	0
TCONS_00111573	XLOC_062683	XLOC_062683	novel	Novel_lncRNA	8	13843111	13843311	+	1	201	67	LINC20487	0	0	0	0.197356	0	0.271934	0	0.15643
TCONS_00070913	XLOC_040216	XLOC_040216	novel	Novel_lncRNA	4	32643836	32644253	-	1	418	50	LINC13614	0.039961	0.457417	0.11811	0	0.074186	0.213931	0.205163	0.096039
TCONS_00053888	XLOC_030310	XLOC_030310	novel	Novel_lncRNA	2	17459978	17461394	-	3	568	68	LINC10127	2.34169	0.755572	1.78111	0.580688	0.48848	0.353411	1.62612	0.474193
TCONS_00053880	XLOC_030306	XLOC_030306	novel	Novel_lncRNA	2	17431073	17436709	-	2	576	58	LINC10123	0.342974	0	0	0	0	0	0.114325	0
TCONS_00053883	XLOC_030308	XLOC_030308	novel	Novel_lncRNA	2	17435056	17435742	-	1	687	71	LINC10126	0.145884	0.185645	0.042641	1.01579	1.30663	0.219379	0.124723	0.847266
TCONS_00053884	XLOC_030306	XLOC_030306	novel	Novel_lncRNA	2	17436008	17437569	-	1	1562	87	LINC10124	0.114895	0.254205	0.120526	1.17194	1.09092	0.433614	0.163209	0.898825
TCONS_00022791	XLOC_013033	XLOC_013033	novel	Novel_lncRNA	11	1997053	1997333	-	1	281	51	LINC4397	0.276216	0.091649	0.32806	0.019199	0	0	0.231975	0.00639967
TCONS_00053886	XLOC_030306	XLOC_030306	novel	Novel_lncRNA	2	17440204	17442533	-	2	1574	66	LINC10125	0.293587	0.360492	0.150607	2.22252	2.37515	0.474035	0.268229	1.69057
TCONS_00032211	XLOC_018084	XLOC_018084	novel	Novel_lncRNA	12	39732187	39733914	+	2	1088	328	LINC6142	0.274711	0.560713	0.183202	0.116575	0.360022	0.155792	0.339542	0.210796
TCONS_00064408	XLOC_036554	XLOC_036554	novel	Novel_lncRNA	4	13028966	13029352	+	1	387	49	LINC12445	0.01151	0	0	0.328008	0	0	0.00383667	0.109336
TCONS_00064407	XLOC_036553	XLOC_036553	novel	Novel_lncRNA	4	13027980	13028506	+	1	527	87	LINC12444	0.130376	0	0.495618	0	0	0	0.208665	0
TCONS_00064400	XLOC_036549	XLOC_036549	novel	Novel_lncRNA	4	12895826	12898077	+	1	2252	110	LINC12442	0	0.42909	0.373733	0.013951	0	0	0.267608	0.00465033
TCONS_00064401	XLOC_036550	XLOC_036550	novel	Novel_lncRNA	4	12898190	12900229	+	1	2040	99	LINC12443	0.164975	0.084817	0.270329	0	0	0	0.173374	0
TCONS_00069113	XLOC_039257	XLOC_039257	novel	Novel_lncRNA	4	22282929	22283244	-	1	316	59	LINC13385	0	0	0.291724	0	0	0	0.0972413	0
TCONS_00069111	XLOC_039255	XLOC_039255	novel	Novel_lncRNA	4	22255305	22255532	-	1	228	43	LINC13384	0	0.279688	0	0	0	0	0.0932293	0
TCONS_00069110	XLOC_039254	XLOC_039254	novel	Novel_lncRNA	4	22249652	22250039	-	1	388	70	LINC13383	0.062998	0.082176	0.372488	0.140571	0.011105	0.163972	0.172554	0.105216
TCONS_00066135	XLOC_037457	XLOC_037457	novel	Novel_lncRNA	4	26999006	26999304	+	1	299	93	LINC12773	0	0	0.30831	0	0.098253	0	0.10277	0.032751
TCONS_00066136	XLOC_037458	XLOC_037458	novel	Novel_lncRNA	4	27000115	27000451	+	1	337	97	LINC12774	0.297396	0	0.140116	0	0	0	0.145837	0
TCONS_00025074	XLOC_014209	XLOC_014209	novel	Novel_lncRNA	11	21659122	21661123	-	3	1224	93	LINC4799	0.133091	0.471603	0	0	0.11506	0.148972	0.201565	0.0880107
TCONS_00015186	XLOC_008832	XLOC_008832	novel	Novel_lncRNA	10	18248071	18248290	-	1	220	44	LINC3054	0	0	0	0	0.443634	0	0	0.147878
TCONS_00015185	XLOC_008831	XLOC_008831	novel	Novel_lncRNA	10	18241336	18241591	-	1	256	85	LINC3053	0	0	0	0	0.379548	0	0	0.126516
TCONS_00131255	XLOC_074038	XLOC_074038	novel	Novel_lncRNA	CONTIG65	11209	11620	-	1	412	106	LINC23798	0.080816	0	0.073092	0.268565	0.078964	0.197293	0.0513027	0.181607
TCONS_00025070	XLOC_014206	XLOC_014206	novel	Novel_lncRNA	11	21639234	21639710	-	1	477	70	LINC4794	0.063967	0.267375	0.109084	0	0	0.063192	0.146809	0.021064
TCONS_00025071	XLOC_014207	XLOC_014207	novel	Novel_lncRNA	11	21642167	21642922	-	1	756	63	LINC4795	3.42117	8.26465	6.06328	0	0.043177	0.398048	5.91637	0.147075
TCONS_00015181	XLOC_008828	XLOC_008828	novel	Novel_lncRNA	10	18174633	18174882	-	1	250	63	LINC3052	0	0.382613	0	0	0	0	0.127538	0
TCONS_00015180	XLOC_008827	XLOC_008827	novel	Novel_lncRNA	10	18174285	18174571	-	1	287	77	LINC3051	0.2103	0	0	0	0.341205	0	0.0701	0.113735
TCONS_00025079	XLOC_014212	XLOC_014212	novel	Novel_lncRNA	11	21767530	21767821	-	1	292	83	LINC4801	0	0.325396	0	0	0.061607	0.046453	0.108465	0.03602
TCONS_00096263	XLOC_054414	XLOC_054414	novel	Novel_lncRNA	6	48734590	48739599	-	2	354	91	LINC17981	0	0	0	2.49732	4.47607	1.66577	0	2.87972
TCONS_00096267	XLOC_054418	XLOC_054418	novel	Novel_lncRNA	6	48818370	48818614	-	1	245	61	LINC17983	0	0.085025	0	0.323825	0.076831	0.061516	0.0283417	0.154057
TCONS_00096265	XLOC_054416	XLOC_054416	novel	Novel_lncRNA	6	48806243	48806584	-	1	342	51	LINC17982	0.341889	2.61198	0.335735	0	0	0	1.09653	0
TCONS_00068248	XLOC_038691	XLOC_038691	novel	Novel_lncRNA	4	12000614	12001316	-	1	703	180	LINC13164	0.190877	0	0.285573	0.022571	0.021049	0.085754	0.158817	0.0431247
TCONS_00068249	XLOC_038692	XLOC_038692	novel	Novel_lncRNA	4	12008514	12008743	-	1	230	56	LINC13165	0	0.27818	0	0	0	0	0.0927267	0
TCONS_00068241	XLOC_038686	XLOC_038686	novel	Novel_lncRNA	4	11864773	11865003	-	1	231	30	LINC13161	0	0	0	0.011448	0	0.395378	0	0.135609
TCONS_00068245	XLOC_038688	XLOC_038688	novel	Novel_lncRNA	4	11937490	11937720	-	1	231	36	LINC13162	0	0	0.37069	0	0.134242	0.36841	0.123563	0.167551
TCONS_00068246	XLOC_038689	XLOC_038689	novel	Novel_lncRNA	4	11968232	11968551	-	1	320	55	LINC13163	0.312151	0	0	0	0	0	0.10405	0
TCONS_00060475	XLOC_034176	XLOC_034176	novel	Novel_lncRNA	3	2822675	2822991	-	1	317	104	LINC11465	0	0	0	0.099442	0.102971	0.379081	0	0.193831
TCONS_00060474	XLOC_034175	XLOC_034175	novel	Novel_lncRNA	3	2820678	2820948	-	1	271	90	LINC11464	0	0	0	0	0	0.556137	0	0.185379
TCONS_00089892	XLOC_050756	XLOC_050756	novel	Novel_lncRNA	6	47265402	47265748	+	1	347	65	LINC16814	0	0	0	0	0.28158	0	0	0.09386
TCONS_00089893	XLOC_050757	XLOC_050757	novel	Novel_lncRNA	6	47273414	47273645	+	1	232	59	LINC16815	0	0	0	0.273576	0	0	0	0.091192
TCONS_00074342	XLOC_042248	XLOC_042248	novel	Novel_lncRNA	5	30574176	30574937	+	2	215	71	LINC14309	0.144507	0.2966	0	0	0	0	0.147036	0
TCONS_00072422	XLOC_041067	XLOC_041067	novel	Novel_lncRNA	5	6787412	6788111	+	1	700	64	LINC13822	0	0	0	0	0.023316	0.299273	0	0.10753
TCONS_00072420	XLOC_041065	XLOC_041065	novel	Novel_lncRNA	5	6780427	6780979	+	2	449	126	LINC13821	0.047442	0	0	0	0	0.37751	0.015814	0.125837
TCONS_00075431	XLOC_042797	XLOC_042797	novel	Novel_lncRNA	5	38263071	38263329	+	1	259	49	LINC14450	0.240774	0.416919	0	0.490113	0.113848	0.276599	0.219231	0.29352
TCONS_00075433	XLOC_042798	XLOC_042798	novel	Novel_lncRNA	5	38271901	38272196	+	1	296	70	LINC14451	0.338589	0	0	0.094347	0	0	0.112863	0.031449
TCONS_00075432	XLOC_042796	XLOC_042796	novel	Novel_lncRNA	5	38263432	38264483	+	1	1052	128	LINC14449	0.570023	0.498566	0.423439	0.346911	0.465427	0.629882	0.497343	0.48074
TCONS_00023827	XLOC_013525	XLOC_013525	novel	Novel_lncRNA	11	7767392	7767886	-	1	495	70	LINC4505	0.472429	0.064413	0.310387	0	0.060008	0	0.28241	0.0200027
TCONS_00023826	XLOC_013524	XLOC_013524	novel	Novel_lncRNA	11	7763540	7763767	-	1	228	44	LINC4504	0	0	0.269546	0	0	0	0.0898487	0
TCONS_00023828	XLOC_013526	XLOC_013526	novel	Novel_lncRNA	11	7774725	7774952	-	1	228	41	LINC4506	0	0.279688	0	0	0	0	0.0932293	0
TCONS_00109312	XLOC_061450	XLOC_061450	novel	Novel_lncRNA	8	715855	717126	+	1	1272	68	LINC20232	0.207621	0.123437	0.163633	0.269155	0.232933	0.196248	0.164897	0.232779
TCONS_00077497	XLOC_043897	XLOC_043897	novel	Novel_lncRNA	5	48717576	48724905	+	2	2618	103	LINC14673	0.082483	0.012138	0	0.895111	1.25006	1.1103	0.0315403	1.08516
TCONS_00121226	XLOC_068366	XLOC_068366	novel	Novel_lncRNA	9	30424556	30425005	+	1	450	53	LINC22350	0.068547	0.070854	0.477768	0	0	0	0.205723	0
TCONS_00077498	XLOC_043897	XLOC_043897	novel	Novel_lncRNA	5	48719423	48719817	+	1	395	73	LINC14674	0.031364	0	0.069495	6.84825	21.1123	5.3429	0.0336197	11.1011
TCONS_00057531	XLOC_032371	XLOC_032371	novel	Novel_lncRNA	3	8583558	8583793	+	1	236	78	LINC10823	0.022649	0	0	0	0.276627	0	0.00754967	0.092209
TCONS_00019981	XLOC_011502	XLOC_011502	novel	Novel_lncRNA	11	15875862	15876113	+	1	252	62	LINC3932	0	0	0	0.07388	0.388595	0.204141	0	0.222205
TCONS_00019980	XLOC_011501	XLOC_011501	novel	Novel_lncRNA	11	15833599	15833877	+	1	279	80	LINC3931	0.367203	0.327035	0.401744	0.38351	0.709387	0.071665	0.365327	0.388187
TCONS_00019986	XLOC_011505	XLOC_011505	novel	Novel_lncRNA	11	15939326	15939927	+	1	602	90	LINC3933	0.166482	0.026482	0.102087	0.23722	0.271112	0.450638	0.0983503	0.319657
TCONS_00101679	XLOC_057467	XLOC_057467	novel	Novel_lncRNA	7	39608338	39608616	+	1	279	66	LINC19014	0.035124	0	0.019825	0.341235	0.058498	0.324114	0.0183163	0.241282
TCONS_00102947	XLOC_058018	XLOC_058018	novel	Novel_lncRNA	7	45369718	45371328	+	1	1611	117	LINC19172	1.40159	2.59882	1.45015	1.15734	1.79352	1.15251	1.81685	1.36779
TCONS_00020551	XLOC_011829	XLOC_011829	novel	Novel_lncRNA	11	25903181	25903889	+	1	709	79	LINC4072	0.188319	0.089942	0.389774	0.2238	0	0.053143	0.222678	0.0923143
TCONS_00114017	XLOC_064166	XLOC_064166	novel	Novel_lncRNA	8	3280854	3281215	-	1	362	43	LINC21009	0	0	0.042442	0	0	0.333068	0.0141473	0.111023
TCONS_00114019	XLOC_064168	XLOC_064168	novel	Novel_lncRNA	8	3281646	3282834	-	1	1189	83	LINC21011	0.520077	0.425662	0.528937	0.372864	0.671599	0.594065	0.491559	0.546176
TCONS_00114018	XLOC_064167	XLOC_064167	novel	Novel_lncRNA	8	3281321	3281576	-	1	256	77	LINC21010	0	0	0.360497	0	0	0.204091	0.120166	0.0680303
TCONS_00088383	XLOC_049862	XLOC_049862	novel	Novel_lncRNA	6	33389475	33392004	+	3	1207	109	LINC16513	1.33144	1.53414	0.854899	2.22524	3.14379	2.23973	1.24016	2.53625
TCONS_00088381	XLOC_049860	XLOC_049860	novel	Novel_lncRNA	6	33285570	33286379	+	1	810	90	LINC16509	0	0.274889	0.037683	0	0.040299	0.074426	0.104191	0.0382417
TCONS_00088387	XLOC_049862	XLOC_049862	novel	Novel_lncRNA	6	33389475	33392004	+	2	1179	109	LINC16511	3.44204	2.67224	1.57596	3.68428	8.52747	4.1956	2.56341	5.46911
TCONS_00088385	XLOC_049862	XLOC_049862	novel	Novel_lncRNA	6	33389475	33392004	+	4	1271	109	LINC16510	1.15206	2.52345	0.421033	1.6081	1.32157	2.39947	1.36551	1.77638
TCONS_00088384	XLOC_049862	XLOC_049862	novel	Novel_lncRNA	6	33389475	33392004	+	3	1243	109	LINC16512	1.13593	0.662529	0.878543	0.990418	2.14713	1.24245	0.892335	1.46
TCONS_00001240	XLOC_000671	XLOC_000671	novel	Novel_lncRNA	1	7066654	7068927	+	3	1781	148	LINC190	3.47157	0	1.15833	0.470427	0.908932	1.86047	1.5433	1.07994
TCONS_00073770	XLOC_041947	XLOC_041947	novel	Novel_lncRNA	5	24207197	24207450	+	1	254	53	LINC14197	0	0.376588	0	0.015826	0	0.02413	0.125529	0.0133187
TCONS_00073773	XLOC_041950	XLOC_041950	novel	Novel_lncRNA	5	24223044	24223998	+	1	955	91	LINC14198	0.053526	0.033387	0.160881	0.03323	0.358663	0.157815	0.082598	0.183236
TCONS_00073774	XLOC_041951	XLOC_041951	novel	Novel_lncRNA	5	24229403	24229716	+	1	314	73	LINC14199	0	0	0.096556	0	0.103955	0.67069	0.0321853	0.258215
TCONS_00102094	XLOC_057697	XLOC_057697	novel	Novel_lncRNA	7	41869328	41869607	+	1	280	53	LINC19059	0	0	0	0	0.291446	0	0	0.0971487
TCONS_00102093	XLOC_057696	XLOC_057696	novel	Novel_lncRNA	7	41868490	41868695	+	1	206	68	LINC19058	0	0	0	0	0.316912	0.01512	0	0.110677
TCONS_00064189	XLOC_036412	XLOC_036412	novel	Novel_lncRNA	4	9474296	9474625	+	1	330	39	LINC12390	0	0	0.278727	0.073727	0.237726	0.038972	0.092909	0.116808
TCONS_00085099	XLOC_047997	XLOC_047997	novel	Novel_lncRNA	6	1916670	1917122	+	1	453	46	LINC15849	0.111112	0	0	0.278117	0	0	0.0370373	0.0927057
TCONS_00126662	XLOC_071279	XLOC_071279	novel	Novel_lncRNA	9	30514185	30514455	-	1	271	57	LINC23163	0	0	0	0	0.01606	0.611751	0	0.20927
TCONS_00085095	XLOC_047993	XLOC_047993	novel	Novel_lncRNA	6	1907487	1907900	+	1	414	96	LINC15847	0.441129	0.269555	0	0	0	0	0.236895	0
TCONS_00085097	XLOC_047995	XLOC_047995	novel	Novel_lncRNA	6	1910481	1910748	+	1	268	69	LINC15848	0	0.057106	0	0	0.487193	0	0.0190353	0.162398
TCONS_00094111	XLOC_053096	XLOC_053096	novel	Novel_lncRNA	6	23691129	23691402	-	1	274	80	LINC17474	0	0	0	0	0.357394	0.043637	0	0.133677
TCONS_00073488	XLOC_041750	XLOC_041750	novel	Novel_lncRNA	5	18618033	18618879	+	1	847	72	LINC14081	0.038816	0.225488	0.217674	0.037467	0.249985	0.035588	0.160659	0.10768
TCONS_00094110	XLOC_053095	XLOC_053095	novel	Novel_lncRNA	6	23676124	23676433	-	1	310	65	LINC17473	0.085494	0	0	0.051185	0.036854	0.291703	0.028498	0.126581
TCONS_00073483	XLOC_041745	XLOC_041745	novel	Novel_lncRNA	5	18509322	18509697	+	1	376	38	LINC14078	0.36843	0.169598	0.386555	0.103813	0.387478	0.078563	0.308194	0.189951
TCONS_00073486	XLOC_041748	XLOC_041748	novel	Novel_lncRNA	5	18587163	18587375	+	1	213	70	LINC14080	0	0	0	0	0.306497	0	0	0.102166
TCONS_00073484	XLOC_041746	XLOC_041746	novel	Novel_lncRNA	5	18575819	18576227	+	1	409	73	LINC14079	0	0	0	0.111473	0.599899	1.20399	0	0.638453
TCONS_00025894	XLOC_014642	XLOC_014642	novel	Novel_lncRNA	11	31973954	31974293	-	1	340	89	LINC4991	0.03439	0.135978	0	3.68821	4.03602	6.03243	0.0567893	4.58555
TCONS_00025892	XLOC_014640	XLOC_014640	novel	Novel_lncRNA	11	31939775	31940240	-	1	466	155	LINC4990	0.772816	0.444284	0.7537	1.31252	1.59801	0.993327	0.656933	1.30129
TCONS_00126665	XLOC_071282	XLOC_071282	novel	Novel_lncRNA	9	30564763	30564984	-	1	222	62	LINC23166	0	0	0	0	0.109297	0.271555	0	0.126951
TCONS_00025891	XLOC_014639	XLOC_014639	novel	Novel_lncRNA	11	31931759	31932491	-	1	733	219	LINC4989	0.954599	0.266791	0.60906	0.067106	0.067342	0.102751	0.61015	0.0790663
TCONS_00071430	XLOC_040513	XLOC_040513	novel	Novel_lncRNA	5	1133109	1133355	+	1	247	41	LINC13674	0	0.387261	0	0	0	0	0.129087	0
TCONS_00025899	XLOC_014644	XLOC_014644	novel	Novel_lncRNA	11	32022051	32022286	-	1	236	56	LINC4992	0.283114	0	0	0	0	0	0.0943713	0
TCONS_00080572	XLOC_045645	XLOC_045645	novel	Novel_lncRNA	5	25423118	25423529	-	1	412	122	LINC15260	0.32056	0.038437	0.129775	0	0	0	0.162924	0
TCONS_00113549	XLOC_063909	XLOC_063909	novel	Novel_lncRNA	8	944741	944960	-	1	220	73	LINC20954	0	0	0.419022	0.027888	0	0	0.139674	0.009296
TCONS_00113546	XLOC_063907	XLOC_063907	novel	Novel_lncRNA	8	938517	939176	-	1	660	61	LINC20953	0.124519	0.285672	0.090323	0	0	0	0.166838	0
TCONS_00068672	XLOC_038980	XLOC_038980	novel	Novel_lncRNA	4	18068383	18068714	-	1	332	62	LINC13292	0.050312	0.288113	0	0	0	0	0.112808	0
TCONS_00017245	XLOC_010044	XLOC_010044	novel	Novel_lncRNA	10	38106702	38107308	-	1	607	94	LINC3512	0	0	0	0	0.33341	0.049658	0	0.127689
TCONS_00107317	XLOC_060465	XLOC_060465	novel	Novel_lncRNA	7	37006997	37007283	-	1	287	36	LINC20003	0.348819	0	0	0	0	0	0.116273	0
TCONS_00131098	XLOC_073929	XLOC_073929	novel	Novel_lncRNA	CONTIG6	11356	11716	-	1	361	120	LINC23785	0.397928	0.309129	0.097037	0	0.005727	0	0.268031	0.001909
TCONS_00068678	XLOC_038985	XLOC_038985	novel	Novel_lncRNA	4	18214599	18214844	-	1	246	49	LINC13295	0.122587	0	0.321509	0	0.204123	0.367593	0.148032	0.190572
TCONS_00131094	XLOC_073926	XLOC_073926	novel	Novel_lncRNA	CONTIG6	215359	215749	+	1	391	72	LINC23784	0.042721	0	0.013098	0.282069	0.088353	0.295773	0.0186063	0.222065
TCONS_00131092	XLOC_073924	XLOC_073924	novel	Novel_lncRNA	CONTIG6	205914	206230	+	1	317	101	LINC23783	1.70023	0.898867	1.24626	0.191877	0.651809	0.688431	1.28179	0.510706
TCONS_00122809	XLOC_069220	XLOC_069220	novel	Novel_lncRNA	9	41343045	41343332	+	1	288	70	LINC22595	0.338715	0	0	0	0	0.103964	0.112905	0.0346547
TCONS_00122805	XLOC_069218	XLOC_069218	novel	Novel_lncRNA	9	41315887	41316254	+	1	368	46	LINC22594	0.053561	0.519855	0.172707	0.00963	0.26285	0.055698	0.248708	0.109393
TCONS_00122804	XLOC_069217	XLOC_069217	novel	Novel_lncRNA	9	41313019	41314115	+	1	1097	116	LINC22593	0.395844	0.921123	0.300724	0.195076	0.212297	0.199119	0.53923	0.202164
TCONS_00030894	XLOC_017395	XLOC_017395	novel	Novel_lncRNA	12	32946166	32946367	+	1	202	41	LINC5958	0.026461	0	0	0	0	0.447663	0.00882033	0.149221
TCONS_00030898	XLOC_017398	XLOC_017398	novel	Novel_lncRNA	12	32991932	32992960	+	2	807	120	LINC5959	0	0	0	0.117973	0.363902	0.50412	0	0.328665
TCONS_00130055	XLOC_073120	XLOC_073120	novel	Novel_lncRNA	CONTIG25	113378	113578	+	1	201	40	LINC23631	0.332413	0	0	0	0	0	0.110804	0
TCONS_00130054	XLOC_073119	XLOC_073119	novel	Novel_lncRNA	CONTIG25	112419	112645	+	1	227	40	LINC23630	0	0	0	0	0.287594	0	0	0.0958647
TCONS_00130059	XLOC_073123	XLOC_073123	novel	Novel_lncRNA	CONTIG25	123822	127855	+	1	4034	113	LINC23633	0.577688	1.83131	0.85634	0.298835	0.146217	0.342249	1.08845	0.262434
TCONS_00130058	XLOC_073122	XLOC_073122	novel	Novel_lncRNA	CONTIG25	119623	120698	+	1	1076	111	LINC23632	0.340698	0.11853	0.170776	0	0.060673	0.083947	0.210001	0.0482067
TCONS_00092001	XLOC_051865	XLOC_051865	novel	Novel_lncRNA	6	4409012	4409317	-	1	306	47	LINC17081	0.327524	0	0	0	0	0	0.109175	0
TCONS_00092005	XLOC_051868	XLOC_051868	novel	Novel_lncRNA	6	4438253	4438481	-	1	229	46	LINC17082	0	0.278467	0	0	0	0	0.0928223	0
TCONS_00019165	XLOC_011013	XLOC_011013	novel	Novel_lncRNA	11	7633820	7634539	+	1	720	54	LINC3737	0.602881	0	0.085356	0	0	0	0.229412	0
TCONS_00069876	XLOC_039624	XLOC_039624	novel	Novel_lncRNA	4	26744374	26744763	-	1	390	56	LINC13472	0.155045	0.122633	0.078528	0.365628	0.041849	0.418905	0.118735	0.275461
TCONS_00019166	XLOC_011014	XLOC_011014	novel	Novel_lncRNA	11	7641248	7641680	+	1	433	71	LINC3738	0	0	0.283864	0	0	0	0.0946213	0
TCONS_00019161	XLOC_011011	XLOC_011011	novel	Novel_lncRNA	11	7628316	7628667	+	1	352	88	LINC3736	0	0	0	0.270467	0	0.171265	0	0.147244
TCONS_00019160	XLOC_011010	XLOC_011010	novel	Novel_lncRNA	11	7627933	7628150	+	1	218	37	LINC3735	0.306491	0	0	0	0	0	0.102164	0
TCONS_00106953	XLOC_060254	XLOC_060254	novel	Novel_lncRNA	7	34577945	34578178	-	1	234	70	LINC19940	0	0	0.460049	0	0	0	0.15335	0
TCONS_00099875	XLOC_056394	XLOC_056394	novel	Novel_lncRNA	7	20976640	20984299	+	5	2018	111	LINC18614	1.36839	0	0	4.40071	0.406208	0.814321	0.456131	1.87374
TCONS_00099581	XLOC_056226	XLOC_056226	novel	Novel_lncRNA	7	17337964	17338507	+	1	544	70	LINC18514	0	0.117222	0.056297	0.09888	0.399424	0.055409	0.0578397	0.184571
TCONS_00088606	XLOC_050015	XLOC_050015	novel	Novel_lncRNA	6	37390787	37395039	+	2	450	82	LINC16576	1.17833	0.154462	1.054	0	0	0	0.795597	0
TCONS_00030279	XLOC_017052	XLOC_017052	novel	Novel_lncRNA	12	29045405	29046173	+	2	673	62	LINC5844	0.270535	0.038828	0.353142	0	0.024251	0.111971	0.220835	0.0454073
TCONS_00088605	XLOC_050014	XLOC_050014	novel	Novel_lncRNA	6	37363495	37363706	+	1	212	70	LINC16575	0	0.300797	0	0	0	0	0.100266	0
TCONS_00030270	XLOC_017052	XLOC_017052	novel	Novel_lncRNA	12	29017425	29038597	+	3	887	76	LINC5840	0.016591	0.1411	0.253681	0.012284	0.061953	0	0.137124	0.0247457
TCONS_00030271	XLOC_017052	XLOC_017052	novel	Novel_lncRNA	12	29017701	29038342	+	2	454	71	LINC5841	0	0	0	0.397501	0.592203	0.154918	0	0.381541
TCONS_00030273	XLOC_017052	XLOC_017052	novel	Novel_lncRNA	12	29017744	29046173	+	3	974	76	LINC5842	1.32837	0.19213	0.55239	0.016291	0	0	0.690965	0.00543033
TCONS_00030274	XLOC_017052	XLOC_017052	novel	Novel_lncRNA	12	29018959	29024183	+	2	307	46	LINC5843	0.163982	0	0.435008	0	0	0.392738	0.199663	0.130913
TCONS_00030275	XLOC_017053	XLOC_017053	novel	Novel_lncRNA	12	29023821	29024090	+	1	270	54	LINC5845	0	0	0.10698	0	0	0.443581	0.03566	0.14786
TCONS_00030276	XLOC_017054	XLOC_017054	novel	Novel_lncRNA	12	29025471	29028220	+	2	1765	524	LINC5846	0.316519	0.240503	0.439133	1.24018	1.64105	1.11138	0.332052	1.33087
TCONS_00030277	XLOC_017054	XLOC_017054	novel	Novel_lncRNA	12	29025471	29052760	+	2	585	145	LINC5847	0.121114	0.054503	0	0.377816	0.404118	0.140532	0.058539	0.307489
TCONS_00043979	XLOC_024890	XLOC_024890	novel	Novel_lncRNA	13	23073929	23074632	-	1	704	59	LINC8407	0	0	0	0.582857	0.219931	0.470979	0	0.424589
TCONS_00043978	XLOC_024889	XLOC_024889	novel	Novel_lncRNA	13	23065410	23065805	-	1	396	123	LINC8406	0.027933	0.040258	0	0.43809	0.367084	0.227338	0.0227303	0.344171
TCONS_00099874	XLOC_056394	XLOC_056394	novel	Novel_lncRNA	7	20976640	20984299	+	5	2023	111	LINC18615	0.38953	0	0	0.408622	0.046677	0.168628	0.129843	0.207976
TCONS_00043973	XLOC_024884	XLOC_024884	novel	Novel_lncRNA	13	22986477	22986704	-	1	228	75	LINC8401	0	0.279688	0	0	0	0	0.0932293	0
TCONS_00004362	XLOC_002545	XLOC_002545	novel	Novel_lncRNA	1	271166	271743	-	1	578	78	LINC801	0.225992	0.471386	0.263689	0.245606	0.282746	0.214538	0.320356	0.24763
TCONS_00043975	XLOC_024886	XLOC_024886	novel	Novel_lncRNA	13	23062326	23062686	-	1	361	106	LINC8403	0.370166	0	0.34048	0.263431	0	0.204847	0.236882	0.156093
TCONS_00043974	XLOC_024885	XLOC_024885	novel	Novel_lncRNA	13	23058626	23072449	-	3	717	82	LINC8402	0	0	0	1.77706	0.281605	0	0	0.686222
TCONS_00043976	XLOC_024887	XLOC_024887	novel	Novel_lncRNA	13	23062799	23063476	-	1	678	225	LINC8404	0.193809	0.047027	0.195187	0.15649	0.272979	0.225033	0.145341	0.218167
TCONS_00002204	XLOC_001285	XLOC_001285	novel	Novel_lncRNA	1	23337478	23337914	+	1	437	79	LINC463	0	0.018484	0	0.144513	0.034858	0.413858	0.00616133	0.197743
TCONS_00002205	XLOC_001286	XLOC_001286	novel	Novel_lncRNA	1	23342025	23342644	+	2	340	53	LINC464	0	0	0	0	0	0.265965	0	0.088655
TCONS_00002206	XLOC_001287	XLOC_001287	novel	Novel_lncRNA	1	23344074	23344317	+	1	244	47	LINC465	0	0	0	0	0.118617	0.308839	0	0.142485
TCONS_00002200	XLOC_001281	XLOC_001281	novel	Novel_lncRNA	1	23260518	23260897	+	1	380	45	LINC460	0.3077	0.015671	0	0	0	0	0.10779	0
TCONS_00002201	XLOC_001282	XLOC_001282	novel	Novel_lncRNA	1	23281612	23282826	+	1	1215	89	LINC461	0.274867	0	0.069297	0	0.053642	0.024726	0.114721	0.0261227
TCONS_00002203	XLOC_001284	XLOC_001284	novel	Novel_lncRNA	1	23317908	23318180	+	1	273	90	LINC462	0	0.350379	0	0.030224	0.22399	0	0.116793	0.084738
TCONS_00025538	XLOC_014434	XLOC_014434	novel	Novel_lncRNA	11	28593456	28593723	-	1	268	32	LINC4900	0.176179	0.079909	0.112365	0	0.365395	0.013702	0.122818	0.126366
TCONS_00001576	XLOC_000895	XLOC_000895	novel	Novel_lncRNA	1	11248747	11248972	+	1	226	65	LINC283	0.073418	0	0.271932	0	0	0	0.115117	0
TCONS_00025537	XLOC_014433	XLOC_014433	novel	Novel_lncRNA	11	28436974	28437200	-	1	227	63	LINC4899	0.294339	0	0	0	0	0	0.098113	0
TCONS_00025531	XLOC_014427	XLOC_014427	novel	Novel_lncRNA	11	28258218	28259118	-	1	901	78	LINC4898	0.239031	0.105692	0.118229	0.035222	0.361199	0.280685	0.154317	0.225702
TCONS_00025530	XLOC_014426	XLOC_014426	novel	Novel_lncRNA	11	28255942	28256619	-	1	678	215	LINC4897	0.147656	0.047027	0.271932	0	0.231735	0.086545	0.155538	0.106093
TCONS_00007187	XLOC_004234	XLOC_004234	novel	Novel_lncRNA	1	28126238	28126452	-	1	215	56	LINC1470	0	0	0	0.295208	0	0	0	0.0984027
TCONS_00007189	XLOC_004236	XLOC_004236	novel	Novel_lncRNA	1	28138602	28139044	-	1	443	63	LINC1471	0.52738	0	0.137341	0	0.227192	0	0.221574	0.0757307
TCONS_00125589	XLOC_070660	XLOC_070660	novel	Novel_lncRNA	9	14510250	14510847	-	1	598	77	LINC22841	0.279327	0.771785	0.379907	0	0.129185	0.289833	0.477006	0.139673
TCONS_00086529	XLOC_048715	XLOC_048715	novel	Novel_lncRNA	6	8919447	8919957	+	1	511	64	LINC15996	0.137945	0.148711	0.184209	0.310517	0	0	0.156955	0.103506
TCONS_00086528	XLOC_048714	XLOC_048714	novel	Novel_lncRNA	6	8916122	8916753	+	1	632	79	LINC15995	1.75019	0.780967	1.29493	0.439367	0.166137	0.292683	1.27536	0.299396
TCONS_00058364	XLOC_032930	XLOC_032930	novel	Novel_lncRNA	3	21936599	21936886	+	1	288	71	LINC11120	0	0	0.266739	0.008448	0	0	0.088913	0.002816
TCONS_00058365	XLOC_032931	XLOC_032931	novel	Novel_lncRNA	3	21936962	21938197	+	1	1236	90	LINC11121	0.226861	0.197257	0.437969	0.02559	0.302827	0.315002	0.287362	0.214473
TCONS_00058360	XLOC_032926	XLOC_032926	novel	Novel_lncRNA	3	21914530	21914908	+	1	379	45	LINC11116	0.440732	0.041784	0.040268	0.011164	0	0	0.174261	0.00372133
TCONS_00058361	XLOC_032927	XLOC_032927	novel	Novel_lncRNA	3	21916471	21917270	+	1	800	84	LINC11117	23.3265	21.7752	18.4513	3.44759	6.93764	9.27401	21.1843	6.55308
TCONS_00058362	XLOC_032928	XLOC_032928	novel	Novel_lncRNA	3	21926618	21927947	+	1	1330	118	LINC11118	1.18693	1.12546	0.93186	0.560489	0.525953	0.95006	1.08142	0.678834
TCONS_00058363	XLOC_032929	XLOC_032929	novel	Novel_lncRNA	3	21935675	21936093	+	1	419	66	LINC11119	0	0	0	0	0	0.288238	0	0.0960793
TCONS_00058368	XLOC_032933	XLOC_032933	novel	Novel_lncRNA	3	21975765	21979891	+	6	1138	83	LINC11122	0.298879	0.126526	0.20071	0.458055	0.127507	0.268667	0.208705	0.284743
TCONS_00080967	XLOC_045877	XLOC_045877	novel	Novel_lncRNA	5	30284216	30284455	-	1	240	36	LINC15339	0	0	0	0	0.544032	0	0	0.181344
TCONS_00080961	XLOC_045874	XLOC_045874	novel	Novel_lncRNA	5	30244234	30244516	-	1	283	46	LINC15338	0	0	0	0	0.346028	0	0	0.115343
TCONS_00131876	XLOC_074545	XLOC_074545	novel	Novel_lncRNA	CONTIG97	728367	728726	+	1	360	54	LINC23901	0.324795	0.044284	0	0	0	0.041865	0.123026	0.013955
TCONS_00131874	XLOC_074543	XLOC_074543	novel	Novel_lncRNA	CONTIG97	715422	715808	+	1	387	98	LINC23900	0	0	0	1.92172	1.78851	2.83434	0	2.18152
TCONS_00131872	XLOC_074541	XLOC_074541	novel	Novel_lncRNA	CONTIG97	685842	686340	+	1	499	65	LINC23898	0.066949	0	0	0	0.182079	0.302031	0.0223163	0.16137
TCONS_00131873	XLOC_074542	XLOC_074542	novel	Novel_lncRNA	CONTIG97	692726	693137	+	1	412	83	LINC23899	0.339751	0.017284	0.074583	1.72667	0.443545	2.57907	0.143873	1.5831
TCONS_00131871	XLOC_074540	XLOC_074540	novel	Novel_lncRNA	CONTIG97	685055	685496	+	1	442	91	LINC23897	0.050388	0	0.127455	0.219064	0.873652	0.022732	0.059281	0.371816
TCONS_00122586	XLOC_069115	XLOC_069115	novel	Novel_lncRNA	9	40070508	40070849	+	1	342	114	LINC22569	0.077495	0.279688	0.083559	0	0.047722	0	0.146914	0.0159073
TCONS_00122587	XLOC_069116	XLOC_069116	novel	Novel_lncRNA	9	40122559	40123616	+	2	303	69	LINC22570	0.330767	0	0	0	0	0	0.110256	0
TCONS_00127569	XLOC_071809	XLOC_071809	novel	Novel_lncRNA	9	37558085	37559250	-	2	1077	90	LINC23333	0.144367	0.305733	0	0.688652	0.086887	0.607589	0.150033	0.461043
TCONS_00122585	XLOC_069114	XLOC_069114	novel	Novel_lncRNA	9	40069428	40070366	+	1	939	227	LINC22568	0.318658	0.063384	0.027161	0	0.008227	0	0.136401	0.00274233
TCONS_00127567	XLOC_071808	XLOC_071808	novel	Novel_lncRNA	9	37556966	37557855	-	1	890	83	LINC23331	0.037537	0.447815	0	0.142628	0.056971	0.119442	0.161784	0.106347
TCONS_00127566	XLOC_071807	XLOC_071807	novel	Novel_lncRNA	9	37555602	37555933	-	1	332	110	LINC23330	0	0.288113	0	0.191174	0	0.092002	0.0960377	0.094392
TCONS_00122588	XLOC_069117	XLOC_069117	novel	Novel_lncRNA	9	40135873	40167193	+	3	1131	84	LINC22571	4.36821	2.03006	4.41144	3.00298	1.73922	3.17755	3.60324	2.63991
TCONS_00127564	XLOC_071805	XLOC_071805	novel	Novel_lncRNA	9	37550826	37551065	-	1	240	72	LINC23328	0	0	0	0.264457	0	0.013397	0	0.092618
TCONS_00127563	XLOC_071804	XLOC_071804	novel	Novel_lncRNA	9	37549057	37549395	-	1	339	44	LINC23327	0.125483	0.28185	0	0.146036	0	0	0.135778	0.0486787
TCONS_00006271	XLOC_003671	XLOC_003671	novel	Novel_lncRNA	1	18180382	18180817	-	1	436	72	LINC1212	0.383113	0.877554	0.563822	0.145573	0.074867	0	0.608163	0.07348
TCONS_00006273	XLOC_003673	XLOC_003673	novel	Novel_lncRNA	1	18202388	18202610	-	1	223	52	LINC1214	0	0	0	0.041744	0.087338	0.270338	0	0.13314
TCONS_00006272	XLOC_003672	XLOC_003672	novel	Novel_lncRNA	1	18195909	18196688	-	1	780	118	LINC1213	0.748099	0.817141	0.885999	0.527557	1.02306	0.848503	0.81708	0.799707
TCONS_00006279	XLOC_003677	XLOC_003677	novel	Novel_lncRNA	1	18363230	18363501	-	1	272	44	LINC1215	0.229267	0.293056	0.112972	0	0	0	0.211765	0
TCONS_00046223	XLOC_026189	XLOC_026189	novel	Novel_lncRNA	2	1218049	1219194	+	3	746	98	LINC8861	0.414533	0	0	0	0.063533	0.415101	0.138178	0.159545
TCONS_00034980	XLOC_019763	XLOC_019763	novel	Novel_lncRNA	12	27224514	27224744	-	1	231	48	LINC6747	0.289242	0	0	0	0.135655	0	0.096414	0.0452183
TCONS_00035634	XLOC_020126	XLOC_020126	novel	Novel_lncRNA	12	31927918	31929235	-	2	1265	107	LINC6864	0.89019	0.464446	0.694969	0.204792	0.474448	0.263381	0.683202	0.314207
TCONS_00121591	XLOC_068551	XLOC_068551	novel	Novel_lncRNA	9	34067583	34074139	+	3	4233	76	LINC22419	0.7032	0.79672	0.625922	0.916898	1.0972	0.274435	0.708614	0.762846
TCONS_00121592	XLOC_068551	XLOC_068551	novel	Novel_lncRNA	9	34067590	34074139	+	4	2899	76	LINC22420	0	0	0	0.352786	0.208197	0.306891	0	0.289291
TCONS_00121593	XLOC_068551	XLOC_068551	novel	Novel_lncRNA	9	34071423	34074139	+	1	2717	84	LINC22421	0.216282	0.151071	0.079017	0.583905	0.702173	0.878817	0.14879	0.721632
TCONS_00121598	XLOC_068556	XLOC_068556	novel	Novel_lncRNA	9	34112391	34112759	+	1	369	54	LINC22423	0.361839	0.345631	0	0	0	0	0.235823	0
TCONS_00121599	XLOC_068557	XLOC_068557	novel	Novel_lncRNA	9	34112845	34113169	+	1	325	44	LINC22424	0	0.294318	0	0.015291	0.07901	0	0.098106	0.0314337
TCONS_00059015	XLOC_033337	XLOC_033337	novel	Novel_lncRNA	3	26791644	26792742	+	1	1099	77	LINC11268	0.171952	0	0.168041	0.057752	0.875699	0.150759	0.113331	0.361403
TCONS_00099876	XLOC_056394	XLOC_056394	novel	Novel_lncRNA	7	20976650	20980736	+	4	2358	105	LINC18620	0.604497	2.23288	1.88728	0.522932	3.02274	3.35982	1.57489	2.30183
TCONS_00059017	XLOC_033339	XLOC_033339	novel	Novel_lncRNA	3	26800470	26800694	+	1	225	60	LINC11270	0.06896	0	0	0.282087	0	0	0.0229867	0.094029
TCONS_00059016	XLOC_033338	XLOC_033338	novel	Novel_lncRNA	3	26797327	26798178	+	1	852	82	LINC11269	0	0.037423	0	0	0.72742	0.106136	0.0124743	0.277852
TCONS_00099873	XLOC_056394	XLOC_056394	novel	Novel_lncRNA	7	20976640	20984299	+	3	2405	137	LINC18616	4.58947	2.73414	2.88834	4.20182	6.8074	5.57716	3.40398	5.52879
TCONS_00099872	XLOC_056394	XLOC_056394	novel	Novel_lncRNA	7	20976640	20980736	+	4	2383	105	LINC18612	0.5101	1.05043	0.555863	1.02621	2.62747	1.77622	0.705465	1.80997
TCONS_00099871	XLOC_056394	XLOC_056394	novel	Novel_lncRNA	7	20976640	20980736	+	3	2629	137	LINC18613	0.325041	0.024539	0.657227	0.389626	0.003576	0.359007	0.335602	0.250736
TCONS_00003988	XLOC_002330	XLOC_002330	novel	Novel_lncRNA	1	35451244	35451544	+	1	301	85	LINC766	0.109508	0	0	0	0.43378	0.061754	0.0365027	0.165178
TCONS_00059018	XLOC_033340	XLOC_033340	novel	Novel_lncRNA	3	26800912	26801359	+	1	448	64	LINC11271	0.63161	0.071171	0.196853	0	0	0	0.299878	0
TCONS_00099879	XLOC_056394	XLOC_056394	novel	Novel_lncRNA	7	20976650	20980736	+	3	2614	137	LINC18617	0.569033	0.668312	0.222318	0.097412	0.685871	1.43751	0.486554	0.740265
TCONS_00099878	XLOC_056394	XLOC_056394	novel	Novel_lncRNA	7	20976650	20980736	+	4	2353	105	LINC18618	1.62048	5.48787	5.84605	4.05962	11.0666	9.7616	4.31813	8.29595
TCONS_00080039	XLOC_045301	XLOC_045301	novel	Novel_lncRNA	5	16031167	16031406	-	1	240	57	LINC15091	0.278396	0	0	0	0	0	0.0927987	0
TCONS_00080038	XLOC_045300	XLOC_045300	novel	Novel_lncRNA	5	15975142	15975555	-	1	414	74	LINC15090	0.121042	0	0.296892	0	0.03916	0.094651	0.139311	0.0446037
TCONS_00080035	XLOC_045297	XLOC_045297	novel	Novel_lncRNA	5	15963069	15963481	-	2	284	64	LINC15088	0	0.137218	0	0.140814	0.091127	0.636816	0.0457393	0.289586
TCONS_00080037	XLOC_045299	XLOC_045299	novel	Novel_lncRNA	5	15970858	15971280	-	1	423	49	LINC15089	0.355399	0.035678	0.137781	0.073023	0.421593	0.017815	0.176286	0.17081
TCONS_00080030	XLOC_045295	XLOC_045295	novel	Novel_lncRNA	5	15792330	15792602	-	1	273	42	LINC15087	0	0.349211	0	0	0	0	0.116404	0
TCONS_00001728	XLOC_000999	XLOC_000999	novel	Novel_lncRNA	1	14792028	14792261	+	1	234	77	LINC326	0.316705	0.033837	0	0	0	0	0.116847	0
TCONS_00001722	XLOC_000997	XLOC_000997	novel	Novel_lncRNA	1	14313685	14313949	+	1	265	46	LINC325	0	0	0	0	0.369531	0	0	0.123177
TCONS_00001721	XLOC_000996	XLOC_000996	novel	Novel_lncRNA	1	14254513	14254840	+	1	328	46	LINC324	0.297408	0.09008	0.183933	0	0.049759	0.214736	0.190474	0.088165
TCONS_00033296	XLOC_018722	XLOC_018722	novel	Novel_lncRNA	12	5482714	5483759	-	1	1046	78	LINC6306	0.015969	0.059542	0.056012	0.271131	0.07708	0.432256	0.043841	0.260156
TCONS_00033295	XLOC_018721	XLOC_018721	novel	Novel_lncRNA	12	5481703	5482157	-	1	455	97	LINC6305	0.072934	0.01238	0	0.418249	0.358703	0.132274	0.028438	0.303075
TCONS_00033293	XLOC_018719	XLOC_018719	novel	Novel_lncRNA	12	5452481	5452989	-	1	509	169	LINC6304	0.229717	0.46981	0.135832	0.397361	0.443563	0.636608	0.278453	0.492511
TCONS_00033292	XLOC_018718	XLOC_018718	novel	Novel_lncRNA	12	5449884	5450162	-	1	279	65	LINC6303	0.104573	0	0.055069	0.341235	0.233992	0.02701	0.053214	0.200746
TCONS_00033291	XLOC_018717	XLOC_018717	novel	Novel_lncRNA	12	5449112	5449387	-	1	276	85	LINC6302	0.177931	0	0.222669	0.113065	0.589763	0	0.133533	0.234276
TCONS_00033290	XLOC_018716	XLOC_018716	novel	Novel_lncRNA	12	5448483	5448836	-	1	354	56	LINC6301	0.516526	0.110785	0.043402	0	0.133088	0.212588	0.223571	0.115225
TCONS_00066334	XLOC_037553	XLOC_037553	novel	Novel_lncRNA	4	28409417	28410018	+	2	504	167	LINC12811	0.537126	0	0.304641	0	0	0.092873	0.280589	0.0309577
TCONS_00065826	XLOC_037331	XLOC_037331	novel	Novel_lncRNA	4	25462917	25463191	+	1	275	60	LINC12728	0	0	0	0	0	0.4399	0	0.146633
TCONS_00037679	XLOC_021211	XLOC_021211	novel	Novel_lncRNA	13	1954738	1955295	+	1	558	83	LINC7104	0.05987	0.222848	0	0.171376	0	0.4543	0.0942393	0.208559
TCONS_00037678	XLOC_021210	XLOC_021210	novel	Novel_lncRNA	13	1952415	1953565	+	1	1151	90	LINC7103	0.196449	0.425846	0.172997	0.611536	0.32243	1.18211	0.265097	0.705358
TCONS_00005111	XLOC_002919	XLOC_002919	novel	Novel_lncRNA	1	3870178	3870871	-	1	694	231	LINC910	0.738109	0.545497	0.647036	1.27884	2.59309	1.16647	0.643547	1.67947
TCONS_00005110	XLOC_002918	XLOC_002918	novel	Novel_lncRNA	1	3868240	3868721	-	1	482	160	LINC909	1.03388	0.529203	0.468043	0.890923	1.84926	1.06514	0.67704	1.26844
TCONS_00005112	XLOC_002920	XLOC_002920	novel	Novel_lncRNA	1	3871190	3871540	-	1	351	112	LINC911	0.413707	0.179861	0.405917	0.3068	0.756066	0.462302	0.333162	0.508389
TCONS_00005116	XLOC_002924	XLOC_002924	novel	Novel_lncRNA	1	3887141	3887344	-	1	204	45	LINC912	0	0	0.301258	0	0	0	0.100419	0
TCONS_00120342	XLOC_067819	XLOC_067819	novel	Novel_lncRNA	9	15363471	15363795	+	1	325	47	LINC22081	0.411169	0	0	0.092763	0	0	0.137056	0.030921
TCONS_00120343	XLOC_067820	XLOC_067820	novel	Novel_lncRNA	9	15392130	15392356	+	1	227	26	LINC22082	0	0	0	0	0	0.265574	0	0.0885247
TCONS_00120341	XLOC_067818	XLOC_067818	novel	Novel_lncRNA	9	15360852	15361084	+	1	233	49	LINC22080	0	0.273686	0	0	0	0	0.0912287	0
TCONS_00042025	XLOC_023740	XLOC_023740	novel	Novel_lncRNA	13	2126432	2129293	-	7	1975	98	LINC7989	1.78143	0.542934	0.510037	0.303952	0.503122	0.654559	0.944801	0.487211
TCONS_00096063	XLOC_054288	XLOC_054288	novel	Novel_lncRNA	6	47274342	47274566	-	1	225	47	LINC17953	0.296955	0	0	0	0	0	0.098985	0
TCONS_00096062	XLOC_054287	XLOC_054287	novel	Novel_lncRNA	6	47265785	47266092	-	1	308	47	LINC17952	0	0	0	0.360623	0.369165	0	0	0.243263
TCONS_00116277	XLOC_065553	XLOC_065553	novel	Novel_lncRNA	8	27021828	27022303	-	1	476	75	LINC21485	0	0	0	0.245156	0.099435	0.49061	0	0.2784
TCONS_00002941	XLOC_001738	XLOC_001738	novel	Novel_lncRNA	1	29701871	29702072	+	1	202	44	LINC633	0	0	0.450276	0	0	0	0.150092	0
TCONS_00022918	XLOC_013105	XLOC_013105	novel	Novel_lncRNA	11	2560172	2560598	-	1	427	107	LINC4410	0.092842	0	0.301958	0.07432	0.15289	0.129418	0.1316	0.118876
TCONS_00102239	XLOC_057759	XLOC_057759	novel	Novel_lncRNA	7	42539772	42539985	+	1	214	44	LINC19075	53.0117	48.9814	48.924	27.767	23.7376	27.2655	50.3057	26.2567
TCONS_00127011	XLOC_071484	XLOC_071484	novel	Novel_lncRNA	9	33510449	33511531	-	1	1083	106	LINC23241	0.062037	0.063231	0.510436	0.11682	0.082154	0	0.211901	0.0663247
TCONS_00010772	XLOC_006279	XLOC_006279	novel	Novel_lncRNA	10	18110005	18110212	+	1	208	40	LINC2111	0	0	0	0	0.313865	0	0	0.104622
TCONS_00010771	XLOC_006278	XLOC_006278	novel	Novel_lncRNA	10	18090993	18091231	+	1	239	79	LINC2110	0	0	0	0	0.409731	0	0	0.136577
TCONS_00010777	XLOC_006282	XLOC_006282	novel	Novel_lncRNA	10	18212607	18212831	+	1	225	28	LINC2113	0	0	0	0	0	0.401902	0	0.133967
TCONS_00010776	XLOC_006281	XLOC_006281	novel	Novel_lncRNA	10	18208018	18211111	+	2	595	109	LINC2112	0.697907	1.50813	0.432778	0	0	0.147927	0.879604	0.049309
TCONS_00044202	XLOC_025063	XLOC_025063	novel	Novel_lncRNA	13	26588819	26589186	-	1	368	122	LINC8498	0.067178	0	0	0.083361	0.39738	0	0.0223927	0.160247
TCONS_00044201	XLOC_025062	XLOC_025062	novel	Novel_lncRNA	13	26587668	26588738	-	1	1071	161	LINC8497	0.093578	0	0.028691	0.043459	0.053743	0.252737	0.0407563	0.116646
TCONS_00044206	XLOC_025066	XLOC_025066	novel	Novel_lncRNA	13	26640012	26640306	-	1	295	97	LINC8500	0	0	0	0	0.441865	0	0	0.147288
TCONS_00127015	XLOC_071487	XLOC_071487	novel	Novel_lncRNA	9	33676917	33677642	-	1	726	78	LINC23242	0.111665	0	0.126835	0.065131	0.246388	0.185727	0.0795	0.165749
TCONS_00044205	XLOC_025065	XLOC_025065	novel	Novel_lncRNA	13	26616635	26618529	-	1	1895	101	LINC8499	0.694064	0.252271	0.154047	0	0.008268	0	0.366794	0.002756
TCONS_00044208	XLOC_025068	XLOC_025068	novel	Novel_lncRNA	13	26650910	26651255	-	1	346	58	LINC8501	0.772105	0.092152	0.17762	0	0	0	0.347292	0
TCONS_00044209	XLOC_025069	XLOC_025069	novel	Novel_lncRNA	13	26657098	26657303	-	1	206	52	LINC8502	0.315155	0	0	0	0	0	0.105052	0
TCONS_00008536	XLOC_004925	XLOC_004925	novel	Novel_lncRNA	1	35391372	35392032	-	1	661	62	LINC1653	0.03361	0.096795	0.011622	0.393978	0.213992	0.564624	0.0473423	0.390865
TCONS_00008537	XLOC_004926	XLOC_004926	novel	Novel_lncRNA	1	35392466	35392674	-	1	209	29	LINC1654	0.019981	0	0	0	0.312363	0.001282	0.00666033	0.104548
TCONS_00003618	XLOC_002123	XLOC_002123	novel	Novel_lncRNA	1	33789381	33789649	+	1	269	43	LINC729	0.618473	0.265111	0.124893	0	0	0	0.336159	0
TCONS_00003619	XLOC_002124	XLOC_002124	novel	Novel_lncRNA	1	33796238	33807632	+	2	318	84	LINC730	0	0	0	0.097799	0	0.284365	0	0.127388
TCONS_00004648	XLOC_002675	XLOC_002675	novel	Novel_lncRNA	1	1685732	1685936	-	1	205	46	LINC829	0	0.311068	0	0	0	0	0.103689	0
TCONS_00004649	XLOC_002676	XLOC_002676	novel	Novel_lncRNA	1	1694146	1694464	-	1	319	49	LINC830	0.10682	0	0	0.27225	0.071628	0	0.0356067	0.114626
TCONS_00120966	XLOC_068213	XLOC_068213	novel	Novel_lncRNA	9	25110243	25110515	+	1	273	90	LINC22286	0	0	0	0.581224	0.045037	0	0	0.208754
TCONS_00004647	XLOC_002674	XLOC_002674	novel	Novel_lncRNA	1	1683923	1684211	-	1	289	37	LINC828	0	0.090836	0.318979	0	0	0	0.136605	0
TCONS_00014862	XLOC_008628	XLOC_008628	novel	Novel_lncRNA	10	13414431	13414644	-	1	214	42	LINC2924	0.049435	0.297986	0	0	0	0	0.115807	0
TCONS_00065179	XLOC_037020	XLOC_037020	novel	Novel_lncRNA	4	21770839	21771044	+	1	206	39	LINC12628	0.048652	0.309558	0.143697	0	0	0	0.167302	0
TCONS_00029091	XLOC_016395	XLOC_016395	novel	Novel_lncRNA	12	13474766	13474981	+	1	216	47	LINC5527	0	0	0.284521	0	0	0	0.0948403	0
TCONS_00028323	XLOC_015951	XLOC_015951	novel	Novel_lncRNA	12	6479593	6480462	+	1	870	80	LINC5336	0	0	0	0.036477	0	0.275441	0	0.103973
TCONS_00028320	XLOC_015949	XLOC_015949	novel	Novel_lncRNA	12	6462995	6463348	+	1	354	76	LINC5335	0	0.266905	0	0.044823	0.410329	0.042574	0.0889683	0.165909
TCONS_00028324	XLOC_015952	XLOC_015952	novel	Novel_lncRNA	12	6480749	6481975	+	1	1227	130	LINC5337	0	0	0.012522	0.025864	0.028111	0.270146	0.004174	0.10804
TCONS_00030627	XLOC_017255	XLOC_017255	novel	Novel_lncRNA	12	31206224	31206432	+	1	209	69	LINC5918	0.319689	0	0	0	0	0	0.106563	0
TCONS_00054072	XLOC_030417	XLOC_030417	novel	Novel_lncRNA	2	20730173	20730468	-	1	296	71	LINC10194	0	0	0.311435	0	0	0	0.103812	0
TCONS_00096931	XLOC_054720	XLOC_054720	novel	Novel_lncRNA	6	52221472	52222093	-	1	622	82	LINC18043	0.477659	0.58467	0.347099	0.759119	0.746365	0.509878	0.469809	0.671787
TCONS_00105172	XLOC_059237	XLOC_059237	novel	Novel_lncRNA	7	13282226	13282572	-	1	347	43	LINC19482	0.288825	0	0	0.109746	0.094069	0.260599	0.096275	0.154805
TCONS_00050947	XLOC_028674	XLOC_028674	novel	Novel_lncRNA	2	39513606	39513965	+	1	360	88	LINC9676	0.117854	0.255666	0.256069	0	0.626544	0.248956	0.209863	0.291833
TCONS_00011420	XLOC_006732	XLOC_006732	novel	Novel_lncRNA	10	29572395	29572670	+	1	276	84	LINC2333	0.363125	0.115523	0.002969	0	0	0	0.160539	0
TCONS_00011421	XLOC_006733	XLOC_006733	novel	Novel_lncRNA	10	29622165	29627189	+	2	789	75	LINC2334	0	0.124092	0	0	0.085461	0.326335	0.041364	0.137265
TCONS_00011422	XLOC_006733	XLOC_006733	novel	Novel_lncRNA	10	29622182	29622847	+	1	666	87	LINC2335	0.146304	1.23396	0.497528	1.20316	0.727874	3.87675	0.62593	1.93593
TCONS_00011423	XLOC_006734	XLOC_006734	novel	Novel_lncRNA	10	29623827	29624354	+	1	528	75	LINC2337	0.036698	0.101048	0	0.169493	0.277992	0.234633	0.0459153	0.227373
TCONS_00011424	XLOC_006733	XLOC_006733	novel	Novel_lncRNA	10	29624790	29627189	+	1	2400	115	LINC2336	0.18105	0.4088	0.140241	0.812544	0.367086	1.20187	0.243364	0.793834
TCONS_00059842	XLOC_033800	XLOC_033800	novel	Novel_lncRNA	3	31197736	31198048	+	1	313	104	LINC11355	0.30241	0.009983	0.29452	0	0	0	0.202304	0
TCONS_00087359	XLOC_049210	XLOC_049210	novel	Novel_lncRNA	6	15819805	15820094	+	1	290	96	LINC16167	0.066047	0.228688	0.317879	0.013861	0	0.795142	0.204205	0.269668
TCONS_00087356	XLOC_049207	XLOC_049207	novel	Novel_lncRNA	6	15815379	15820845	+	2	1159	129	LINC16166	0.029939	0.160293	0.352047	0.150688	0.09679	2.1666	0.18076	0.804691
TCONS_00087351	XLOC_049203	XLOC_049203	novel	Novel_lncRNA	6	15742870	15745378	+	1	2509	93	LINC16163	0.026675	0	0	0.281595	0.414757	0.315603	0.00889167	0.337318
TCONS_00087350	XLOC_049202	XLOC_049202	novel	Novel_lncRNA	6	15727174	15727480	+	1	307	63	LINC16162	0.05441	0.311574	0	0	0	0	0.121995	0
TCONS_00087353	XLOC_049205	XLOC_049205	novel	Novel_lncRNA	6	15802300	15802531	+	1	232	72	LINC16165	0	0	0.266665	0.065658	0.108338	0.184927	0.0888883	0.119641
TCONS_00087352	XLOC_049204	XLOC_049204	novel	Novel_lncRNA	6	15745721	15746179	+	1	459	54	LINC16164	0	0	0	0.138048	0	0.263338	0	0.133795
TCONS_00054388	XLOC_030597	XLOC_030597	novel	Novel_lncRNA	2	25616139	25616459	-	1	321	79	LINC10298	0.312913	0	0	0	0	0	0.104304	0
TCONS_00094577	XLOC_053388	XLOC_053388	novel	Novel_lncRNA	6	32491439	32491746	-	1	308	48	LINC17647	0	0	0	0	0	0.294576	0	0.098192
TCONS_00094578	XLOC_053389	XLOC_053389	novel	Novel_lncRNA	6	32514756	32515512	-	1	757	97	LINC17648	1.71686	0.416281	0.242606	0.520529	0.923058	1.31189	0.791915	0.918492
TCONS_00054380	XLOC_030591	XLOC_030591	novel	Novel_lncRNA	2	25503810	25504092	-	1	283	38	LINC10294	0	0.732329	0.434322	0.112137	0	0	0.388884	0.037379
TCONS_00054381	XLOC_030592	XLOC_030592	novel	Novel_lncRNA	2	25518994	25519282	-	1	289	59	LINC10295	0	0	0.318979	0	0	0	0.106326	0
TCONS_00054386	XLOC_030596	XLOC_030596	novel	Novel_lncRNA	2	25607122	25608534	-	1	1413	120	LINC10297	0.092759	0.15788	0.108734	0.314428	0.092405	0.34914	0.119791	0.251991
TCONS_00054387	XLOC_030595	XLOC_030595	novel	Novel_lncRNA	2	25609577	25610719	-	1	1143	110	LINC10296	0.482065	0.57167	0.34949	0.26719	0.270921	0.831615	0.467742	0.456575
TCONS_00002569	XLOC_001520	XLOC_001520	novel	Novel_lncRNA	1	26761957	26762387	+	1	431	84	LINC554	3.91729	6.33318	3.25592	1.26127	1.07335	1.18205	4.50213	1.17222
TCONS_00089408	XLOC_050480	XLOC_050480	novel	Novel_lncRNA	6	43980442	43980708	+	1	267	37	LINC16745	0.429167	0	0.176979	0	0	0	0.202049	0
TCONS_00002562	XLOC_001515	XLOC_001515	novel	Novel_lncRNA	1	26740427	26740755	+	1	329	61	LINC553	0.40617	0.484566	0.093399	0	0	0	0.328045	0
TCONS_00012212	XLOC_007158	XLOC_007158	novel	Novel_lncRNA	10	35225839	35227723	+	1	1885	419	LINC2518	0	0.067659	0	0.243721	1.6766	0.462081	0.022553	0.794134
TCONS_00012211	XLOC_007157	XLOC_007157	novel	Novel_lncRNA	10	35223755	35225683	+	1	1929	160	LINC2517	0.070775	0.080948	0.041815	0.23616	0.531341	0.120407	0.0645127	0.295969
TCONS_00012215	XLOC_007161	XLOC_007161	novel	Novel_lncRNA	10	35253435	35253738	+	1	304	51	LINC2519	0.17941	0	0.097374	0	0.322124	0	0.0922613	0.107375
TCONS_00054269	XLOC_030534	XLOC_030534	novel	Novel_lncRNA	2	23931924	23932333	-	1	410	136	LINC10244	0.122222	0	0.074947	2.0091	1.90807	2.01282	0.065723	1.97666
TCONS_00009287	XLOC_005305	XLOC_005305	novel	Novel_lncRNA	10	1925540	1925832	+	1	293	53	LINC1729	0.025939	0.101929	0.095436	0.215176	0.180478	0.720131	0.0744347	0.371928
TCONS_00009283	XLOC_005302	XLOC_005302	novel	Novel_lncRNA	10	1817139	1817365	+	1	227	56	LINC1728	0	0	0	0.189197	0.287594	0	0	0.15893
TCONS_00009288	XLOC_005306	XLOC_005306	novel	Novel_lncRNA	10	1926584	1928304	+	1	1721	90	LINC1730	0.11647	0.02779	0	0.061619	0.407787	0.261084	0.0480867	0.243497
TCONS_00055383	XLOC_031208	XLOC_031208	novel	Novel_lncRNA	2	35149992	35150633	-	1	642	52	LINC10505	0.494174	0.124161	0.287021	0.297081	0.050844	0.117378	0.301785	0.155101
TCONS_00055382	XLOC_031207	XLOC_031207	novel	Novel_lncRNA	2	35149331	35149610	-	1	280	80	LINC10504	0.787462	0.781549	0.695776	0.353994	0.657891	0.161478	0.754929	0.391121
TCONS_00055384	XLOC_031209	XLOC_031209	novel	Novel_lncRNA	2	35151185	35151433	-	1	249	42	LINC10506	0.399369	0	0	0	0	0	0.133123	0
TCONS_00093510	XLOC_052730	XLOC_052730	novel	Novel_lncRNA	6	14771680	14771977	-	1	298	62	LINC17309	0	0	0	0.131341	0.381735	0.311879	0	0.274985
TCONS_00113389	XLOC_063839	XLOC_063839	novel	Novel_lncRNA	8	336031	336417	-	1	387	96	LINC20928	0.079706	0.082389	0	1.22133	1.54831	1.21726	0.0540317	1.32897
TCONS_00128571	XLOC_072347	XLOC_072347	novel	Novel_lncRNA	CONTIG1	352341	352674	-	1	334	56	LINC23464	0	0	0	0.380058	0	0	0	0.126686
TCONS_00095625	XLOC_054076	XLOC_054076	novel	Novel_lncRNA	6	45297517	45297807	-	1	291	66	LINC17895	0.175648	0	0.315379	0	0	0	0.163676	0
TCONS_00050233	XLOC_028296	XLOC_028296	novel	Novel_lncRNA	2	35888173	35888762	+	1	590	196	LINC9597	0.1224	0.036028	0.042186	0.067235	0.490367	0.204357	0.0668713	0.253986
TCONS_00050231	XLOC_028294	XLOC_028294	novel	Novel_lncRNA	2	35883015	35883219	+	1	205	68	LINC9596	0.152099	0	0.064454	0.309608	0	0	0.0721843	0.103203
TCONS_00055033	XLOC_031032	XLOC_031032	novel	Novel_lncRNA	2	32694341	32701620	-	3	2063	117	LINC10451	1.52649	0.947823	1.50245	0.804035	1.74945	1.02984	1.32559	1.19444
TCONS_00017486	XLOC_010142	XLOC_010142	novel	Novel_lncRNA	10	39149123	39149448	-	1	326	97	LINC3535	0	0	0	0.128821	0.300052	0.179068	0	0.202647
TCONS_00058001	XLOC_032673	XLOC_032673	novel	Novel_lncRNA	3	16462414	16462757	+	2	224	52	LINC11013	0	0	0	0	0.437169	0	0	0.145723
TCONS_00008888	XLOC_005118	XLOC_005118	novel	Novel_lncRNA	1	37284791	37285024	-	1	234	63	LINC1684	0	0	0.262635	0	0	0	0.087545	0
TCONS_00090052	XLOC_050855	XLOC_050855	novel	Novel_lncRNA	6	48285963	48286259	+	1	297	60	LINC16838	0.337449	0.034354	0	0	0	0	0.123934	0
TCONS_00112165	XLOC_063137	XLOC_063137	novel	Novel_lncRNA	8	27539790	27540016	+	1	227	46	LINC20699	0.294339	0	0	0	0	0.248435	0.098113	0.0828117
TCONS_00112162	XLOC_063135	XLOC_063135	novel	Novel_lncRNA	8	27500249	27500518	+	1	270	50	LINC20698	0.17066	0.347974	0.358117	0	0.099941	0	0.29225	0.0333137
TCONS_00112161	XLOC_063134	XLOC_063134	novel	Novel_lncRNA	8	27498656	27499105	+	1	450	59	LINC20697	0.171822	0.671345	0.334255	0.139633	0.112247	0.456531	0.392474	0.236137
TCONS_00112168	XLOC_063140	XLOC_063140	novel	Novel_lncRNA	8	27579381	27579590	+	1	210	69	LINC20700	0	0.29607	0	0	0	0	0.09869	0
TCONS_00096130	XLOC_054333	XLOC_054333	novel	Novel_lncRNA	6	47734589	47734868	-	1	280	92	LINC17963	0.178173	0.226987	0.603226	0.817927	0.348181	0.479053	0.336129	0.548387
TCONS_00014687	XLOC_008514	XLOC_008514	novel	Novel_lncRNA	10	10447136	10447360	-	1	225	45	LINC2875	0.296955	0	0	0	0	0	0.098985	0
TCONS_00014686	XLOC_008513	XLOC_008513	novel	Novel_lncRNA	10	10415856	10416311	-	2	277	57	LINC2874	0	0	0	0	0	0.322827	0	0.107609
TCONS_00119967	XLOC_067601	XLOC_067601	novel	Novel_lncRNA	9	12191143	12191634	+	1	492	90	LINC22008	12.9361	16.1336	15.6098	7.01434	3.61649	4.696	14.8932	5.10894
TCONS_00058617	XLOC_033099	XLOC_033099	novel	Novel_lncRNA	3	24018379	24018870	+	1	492	97	LINC11195	0	0	0	0.355404	0.864038	0.415993	0	0.545145
TCONS_00129624	XLOC_072886	XLOC_072886	novel	Novel_lncRNA	CONTIG2	278996	279222	-	1	227	60	LINC23589	0	0	0	0	0.287594	0.046475	0	0.111356
TCONS_00119963	XLOC_067597	XLOC_067597	novel	Novel_lncRNA	9	12097221	12097463	+	1	243	73	LINC22007	0	0	0	0	0	0.496175	0	0.165392
TCONS_00020334	XLOC_011710	XLOC_011710	novel	Novel_lncRNA	11	22151791	22152043	+	1	253	54	LINC4019	0	0	0	0	0.387059	0	0	0.12902
TCONS_00107847	XLOC_060738	XLOC_060738	novel	Novel_lncRNA	7	40023538	40023940	-	1	403	53	LINC20077	0.103621	0.25555	0.266871	0.065097	0	0.074796	0.208681	0.046631
TCONS_00107844	XLOC_060735	XLOC_060735	novel	Novel_lncRNA	7	40020129	40020431	-	1	303	70	LINC20075	0	0	0.187953	0	0.02801	0.497403	0.062651	0.175138
TCONS_00107842	XLOC_060733	XLOC_060733	novel	Novel_lncRNA	7	40016937	40017278	-	1	342	83	LINC20073	0	0.087946	0.060798	0	0.079537	0.263822	0.0495813	0.114453
TCONS_00107843	XLOC_060734	XLOC_060734	novel	Novel_lncRNA	7	40017841	40018057	-	1	217	43	LINC20074	0	0	0.28321	0	0	0	0.0944033	0
TCONS_00107841	XLOC_060732	XLOC_060732	novel	Novel_lncRNA	7	40003700	40005144	-	3	813	141	LINC20072	1.05619	2.36316	1.21502	0.989517	0.950217	1.33634	1.54479	1.09202
TCONS_00090747	XLOC_051200	XLOC_051200	novel	Novel_lncRNA	6	51873917	51876439	+	1	2523	800	LINC16921	0.547226	0.326862	0.416887	0.659129	0.527096	0.750127	0.430325	0.645451
TCONS_00105996	XLOC_059736	XLOC_059736	novel	Novel_lncRNA	7	24902330	24906159	-	6	1836	115	LINC19736	1.07699	1.37368	1.4933	0.979123	0.610859	0.404656	1.31466	0.664879
TCONS_00105994	XLOC_059736	XLOC_059736	novel	Novel_lncRNA	7	24902330	24906159	-	6	1846	115	LINC19737	1.83729	0.972843	1.39125	1.17359	1.94201	1.81712	1.40046	1.64424
TCONS_00105992	XLOC_059735	XLOC_059735	novel	Novel_lncRNA	7	24878331	24878532	-	1	202	60	LINC19735	0	0	0	0.314206	0	0	0	0.104735
TCONS_00023587	XLOC_013418	XLOC_013418	novel	Novel_lncRNA	11	6298526	6298896	-	1	371	97	LINC4468	0.450536	0	0	0	0.075666	0	0.150179	0.025222
TCONS_00100311	XLOC_056653	XLOC_056653	novel	Novel_lncRNA	7	28272468	28272699	+	1	232	53	LINC18762	0.287995	0	0	0	0	0	0.0959983	0
TCONS_00100310	XLOC_056652	XLOC_056652	novel	Novel_lncRNA	7	28271624	28272054	+	1	431	111	LINC18761	0.025837	0	0	0.248749	0.103505	0.466243	0.00861233	0.272832
TCONS_00100314	XLOC_056656	XLOC_056656	novel	Novel_lncRNA	7	28309874	28310164	+	1	291	74	LINC18764	0	0.102036	0.119323	0	0.448687	0	0.0737863	0.149562
TCONS_00070897	XLOC_040204	XLOC_040204	novel	Novel_lncRNA	4	32533201	32533459	-	1	259	55	LINC13613	0	0	0	0.367585	0.504123	0.228494	0	0.366734
TCONS_00054807	XLOC_030866	XLOC_030866	novel	Novel_lncRNA	2	30544747	30545083	-	1	337	57	LINC10401	0.097149	0	0	0	0.677377	0	0.032383	0.225792
TCONS_00069099	XLOC_039248	XLOC_039248	novel	Novel_lncRNA	4	22208533	22209487	-	1	955	104	LINC13380	0.104945	0.333423	0.062422	0	0	0	0.16693	0
TCONS_00070761	XLOC_040118	XLOC_040118	novel	Novel_lncRNA	4	31811957	31812538	-	1	582	89	LINC13593	0.285092	0	0.120203	0.054527	0	0	0.135098	0.0181757
TCONS_00061669	XLOC_034956	XLOC_034956	novel	Novel_lncRNA	3	22001005	22008827	-	5	4353	122	LINC11929	1.65194	4.02616	0.651681	1.12704	0.26427	1.05982	2.10993	0.817043
TCONS_00061668	XLOC_034956	XLOC_034956	novel	Novel_lncRNA	3	22001005	22008827	-	5	4771	122	LINC11926	1.57279	0.636201	1.15514	0.696613	0.991999	0	1.12138	0.562871
TCONS_00061667	XLOC_034956	XLOC_034956	novel	Novel_lncRNA	3	22001005	22008827	-	6	5004	122	LINC11930	3.67872	2.2091	0	0.669337	0.885826	0.564887	1.96261	0.706683
TCONS_00061666	XLOC_034956	XLOC_034956	novel	Novel_lncRNA	3	22001005	22008827	-	5	4563	122	LINC11931	3.92988	0.690146	4.59248	0.152818	0.863141	0	3.07083	0.338653
TCONS_00123385	XLOC_069515	XLOC_069515	novel	Novel_lncRNA	9	2440054	2441949	-	2	1650	114	LINC22647	1.95363	0.838014	1.87952	1.73984	2.23423	1.65188	1.55705	1.87531
TCONS_00019555	XLOC_011229	XLOC_011229	novel	Novel_lncRNA	11	10725739	10726096	+	1	358	95	LINC3830	0.373268	0.151407	0	0	0.046197	0	0.174892	0.015399
TCONS_00063981	XLOC_036263	XLOC_036263	novel	Novel_lncRNA	4	5096687	5098496	+	3	563	87	LINC12312	0.44029	0.156448	0.449463	0.176054	0.26071	0.370492	0.348734	0.269085
TCONS_00076641	XLOC_043441	XLOC_043441	novel	Novel_lncRNA	5	44900603	44900911	+	1	309	103	LINC14590	0	0.005503	0	0.204376	0	0.292647	0.00183433	0.165674
TCONS_00076640	XLOC_043440	XLOC_043440	novel	Novel_lncRNA	5	44898208	44898499	+	1	292	83	LINC14589	0	0	0	0.014129	0.055894	0.309685	0	0.126569
TCONS_00076646	XLOC_043446	XLOC_043446	novel	Novel_lncRNA	5	44927022	44927255	+	1	234	78	LINC14592	0	0	0	0	0	0.257629	0	0.0858763
TCONS_00076645	XLOC_043445	XLOC_043445	novel	Novel_lncRNA	5	44923115	44924492	+	2	1217	79	LINC14591	0.225462	0.177019	0.022272	0.188804	0.32928	0.032637	0.141584	0.183574
TCONS_00024172	XLOC_013718	XLOC_013718	novel	Novel_lncRNA	11	10534482	10534690	-	1	209	50	LINC4584	0	0	0	0	0	0.288446	0	0.0961487
TCONS_00024173	XLOC_013719	XLOC_013719	novel	Novel_lncRNA	11	10557131	10557365	-	1	235	78	LINC4585	0	0	0	0	0.416706	0	0	0.138902
TCONS_00071381	XLOC_040491	XLOC_040491	novel	Novel_lncRNA	5	986327	987045	+	1	719	64	LINC13666	1.41111	1.55062	0.971899	0.517977	0.847752	0.408749	1.31121	0.591493
TCONS_00024174	XLOC_013720	XLOC_013720	novel	Novel_lncRNA	11	10568973	10569176	-	1	204	43	LINC4586	0	0.312593	0	0	0	0	0.104198	0
TCONS_00112677	XLOC_063444	XLOC_063444	novel	Novel_lncRNA	8	33227265	33227596	+	1	332	62	LINC20807	0	0	0.18511	0.382347	0.078983	0	0.0617033	0.153777
TCONS_00100864	XLOC_057005	XLOC_057005	novel	Novel_lncRNA	7	34225528	34225732	+	1	205	52	LINC18899	0	0	0	0.309608	2.46805	0.304367	0	1.02734
TCONS_00101199	XLOC_057193	XLOC_057193	novel	Novel_lncRNA	7	36379190	36379412	+	1	223	49	LINC18964	0.299619	0	0	0	0	0	0.099873	0
TCONS_00104344	XLOC_058731	XLOC_058731	novel	Novel_lncRNA	7	6288378	6288754	-	1	377	72	LINC19313	0.354456	0	0.095092	0.01431	0	0.128726	0.149849	0.0476787
TCONS_00101193	XLOC_057189	XLOC_057189	novel	Novel_lncRNA	7	36304691	36305002	+	1	312	59	LINC18963	0	0.306581	0	0	0	0	0.102194	0
TCONS_00115247	XLOC_064876	XLOC_064876	novel	Novel_lncRNA	8	10797922	10798142	-	1	221	28	LINC21168	0	0.114938	0.278084	0	0	0	0.131007	0
TCONS_00115246	XLOC_064875	XLOC_064875	novel	Novel_lncRNA	8	10795708	10796013	-	1	306	102	LINC21167	0.027294	0	0	0	0.325708	0	0.009098	0.108569
TCONS_00006077	XLOC_003542	XLOC_003542	novel	Novel_lncRNA	1	14489088	14489305	-	1	218	53	LINC1153	0	0	0	0	0.299467	0	0	0.0998223
TCONS_00006074	XLOC_003539	XLOC_003539	novel	Novel_lncRNA	1	14138486	14138692	-	1	207	26	LINC1152	0	0	0	0	0.315381	0	0	0.105127
TCONS_00006070	XLOC_003536	XLOC_003536	novel	Novel_lncRNA	1	14010560	14010786	-	1	227	75	LINC1151	0.119698	0	0.147099	0	0.287594	0	0.0889323	0.0958647
TCONS_00077518	XLOC_043910	XLOC_043910	novel	Novel_lncRNA	5	48839475	48839684	+	1	210	44	LINC14676	0	0.303661	0	0	0	0	0.10122	0
TCONS_00079576	XLOC_045013	XLOC_045013	novel	Novel_lncRNA	5	10145031	10145401	-	1	371	99	LINC14972	0	0.057008	0.041413	0	0	0.567646	0.032807	0.189215
TCONS_00079577	XLOC_045014	XLOC_045014	novel	Novel_lncRNA	5	10145564	10147680	-	1	2117	132	LINC14973	0.514833	0.674816	0.768513	0.481519	0.805789	0.769217	0.652721	0.685508
TCONS_00075606	XLOC_042893	XLOC_042893	novel	Novel_lncRNA	5	39203652	39204029	+	1	378	66	LINC14473	0.265139	0.506102	0.243333	0.335818	0.518126	0.63794	0.338191	0.497295
TCONS_00101732	XLOC_057500	XLOC_057500	novel	Novel_lncRNA	7	39861018	39861246	+	1	229	67	LINC19023	0.283015	0	0	0	0	0	0.0943383	0
TCONS_00101731	XLOC_057499	XLOC_057499	novel	Novel_lncRNA	7	39860558	39860828	+	1	271	56	LINC19022	0	0.352964	0	0.234205	0	0.111227	0.117655	0.115144
TCONS_00020699	XLOC_011931	XLOC_011931	novel	Novel_lncRNA	11	28976673	28976907	+	1	235	41	LINC4112	0	0	0	0	0.39587	0	0	0.131957
TCONS_00109508	XLOC_061545	XLOC_061545	novel	Novel_lncRNA	8	1659693	1659918	+	1	226	50	LINC20250	0.127126	0.282163	0	0	0	0	0.13643	0
TCONS_00031136	XLOC_017516	XLOC_017516	novel	Novel_lncRNA	12	34166479	34166813	+	1	335	52	LINC5998	0.05651	0.089784	0.455879	0.054628	0.10296	0	0.200724	0.0525293
TCONS_00020693	XLOC_011926	XLOC_011926	novel	Novel_lncRNA	11	28759121	28759432	+	1	312	85	LINC4111	0	0	0.295464	0	0	0	0.098488	0
TCONS_00020691	XLOC_011924	XLOC_011924	novel	Novel_lncRNA	11	28675974	28676371	+	1	398	74	LINC4110	0	0	0	0.398413	0.186994	0	0	0.195136
TCONS_00020690	XLOC_011923	XLOC_011923	novel	Novel_lncRNA	11	28674641	28675680	+	1	1040	77	LINC4109	0	0.03076	0.033388	0.334639	0.04436	0.028983	0.0213827	0.135994
TCONS_00105436	XLOC_059399	XLOC_059399	novel	Novel_lncRNA	7	16220261	16220587	-	1	327	95	LINC19556	0	0	0	0.726569	0.088177	0.230448	0	0.348398
TCONS_00105431	XLOC_059395	XLOC_059395	novel	Novel_lncRNA	7	16089045	16089280	-	1	236	55	LINC19554	0	0	0	0	0	0.255446	0	0.0851487
TCONS_00105432	XLOC_059396	XLOC_059396	novel	Novel_lncRNA	7	16105176	16105755	-	1	580	65	LINC19555	11.8729	3.81441	7.50106	2.00349	3.96506	2.38976	7.72945	2.7861
TCONS_00085689	XLOC_048309	XLOC_048309	novel	Novel_lncRNA	6	4479438	4479774	+	1	337	61	LINC15910	0	0	0	0.092599	0.38615	0.012522	0	0.163757
TCONS_00085687	XLOC_048307	XLOC_048307	novel	Novel_lncRNA	6	4472781	4473103	+	1	323	47	LINC15909	0	0	0	0	0.303176	0	0	0.101059
TCONS_00085686	XLOC_048306	XLOC_048306	novel	Novel_lncRNA	6	4462074	4462337	+	1	264	44	LINC15908	0.632717	0	0	0	0	0	0.210906	0
TCONS_00085681	XLOC_048304	XLOC_048304	novel	Novel_lncRNA	6	4426597	4426826	+	1	230	43	LINC15907	0	0	0.267203	0	0	0	0.0890677	0
TCONS_00088026	XLOC_049621	XLOC_049621	novel	Novel_lncRNA	6	27593038	27594184	+	1	1147	121	LINC16350	0.086892	0.458484	0.080281	0	0	0	0.208552	0
TCONS_00088027	XLOC_049622	XLOC_049622	novel	Novel_lncRNA	6	27598186	27599738	+	1	1553	76	LINC16351	0.923563	0.020531	0.019786	0	0.063056	0.213373	0.321293	0.092143
TCONS_00088024	XLOC_049619	XLOC_049619	novel	Novel_lncRNA	6	27559240	27559591	+	1	352	98	LINC16348	0.151852	1.08697	0.163244	0	0	0	0.467355	0
TCONS_00088025	XLOC_049620	XLOC_049620	novel	Novel_lncRNA	6	27588169	27589749	+	1	1581	100	LINC16349	0.410145	0.13102	0.284154	0.140375	0.025533	0.057197	0.275106	0.0743683
TCONS_00088022	XLOC_049617	XLOC_049617	novel	Novel_lncRNA	6	27538235	27538906	+	3	378	87	LINC16347	0.135868	0	0.406459	0	0.063139	0	0.180776	0.0210463
TCONS_00088021	XLOC_049616	XLOC_049616	novel	Novel_lncRNA	6	27537320	27537707	+	1	388	54	LINC16346	0.333754	0	0.197728	0	0.336234	0.155374	0.177161	0.163869
TCONS_00085395	XLOC_048162	XLOC_048162	novel	Novel_lncRNA	6	3134213	3134464	+	1	252	74	LINC15879	0.174108	0.378312	0	0.858435	1.24437	0.546236	0.18414	0.883012
TCONS_00088028	XLOC_049623	XLOC_049623	novel	Novel_lncRNA	6	27606360	27606728	+	1	369	77	LINC16352	0.286091	0.346783	0	0	0.088461	0	0.210958	0.029487
TCONS_00088029	XLOC_049624	XLOC_049624	novel	Novel_lncRNA	6	27607247	27607553	+	1	307	55	LINC16353	0.103378	0	0	0.206741	0.212651	0	0.0344593	0.139797
TCONS_00042055	XLOC_023758	XLOC_023758	novel	Novel_lncRNA	13	2308236	2309120	-	1	885	94	LINC7995	0	0	0	0.268939	0.590014	0.231491	0	0.363481
TCONS_00042054	XLOC_023757	XLOC_023757	novel	Novel_lncRNA	13	2298312	2298574	-	1	263	53	LINC7994	0	0.121234	0	0.390954	0.124114	0	0.0404113	0.171689
TCONS_00042056	XLOC_023759	XLOC_023759	novel	Novel_lncRNA	13	2309718	2311526	-	1	1809	93	LINC7996	0.032072	0.009253	0.023741	30.894	44.8879	39.2064	0.0216887	38.3294
TCONS_00049007	XLOC_027657	XLOC_027657	novel	Novel_lncRNA	2	25938532	25938738	+	1	207	65	LINC9406	0.016139	0.162246	0.452925	0.015024	0.030802	0.220609	0.210437	0.0888117
TCONS_00049006	XLOC_027656	XLOC_027656	novel	Novel_lncRNA	2	25910229	25910531	+	1	303	65	LINC9405	0	0	0.30424	0	0	0	0.101413	0
TCONS_00049005	XLOC_027655	XLOC_027655	novel	Novel_lncRNA	2	25881231	25883144	+	1	1914	119	LINC9404	0.610201	0.253654	0.849603	0.049741	0.076744	0.118061	0.571153	0.0815153
TCONS_00073526	XLOC_041766	XLOC_041766	novel	Novel_lncRNA	5	19061289	19062958	+	1	1670	82	LINC14088	0.196044	0.267072	0.242208	0.032685	0.115517	0.031587	0.235108	0.0599297
TCONS_00073529	XLOC_041769	XLOC_041769	novel	Novel_lncRNA	5	19083250	19083503	+	1	254	84	LINC14090	0	0	0.362932	0	0	0	0.120977	0
TCONS_00037472	XLOC_021090	XLOC_021090	novel	Novel_lncRNA	13	890642	891409	+	2	269	69	LINC7061	0	0.355589	0	0	0	0	0.11853	0
TCONS_00037471	XLOC_021089	XLOC_021089	novel	Novel_lncRNA	13	883424	884298	+	1	875	71	LINC7060	0.076105	0	0.418139	0	0	0	0.164748	0
TCONS_00131685	XLOC_074420	XLOC_074420	novel	Novel_lncRNA	CONTIG89	6656	6943	-	1	288	44	LINC23860	0.404447	0	0	0	0	0	0.134816	0
TCONS_00131684	XLOC_074419	XLOC_074419	novel	Novel_lncRNA	CONTIG89	4951	5450	-	1	500	72	LINC23859	0.355901	0.147094	0.061457	0.248378	0.619979	0.360104	0.188151	0.409487
TCONS_00131683	XLOC_074418	XLOC_074418	novel	Novel_lncRNA	CONTIG89	4423	4800	-	1	378	71	LINC23858	0.440425	0.011273	0	0	0	0.081869	0.150566	0.0272897
TCONS_00131682	XLOC_074417	XLOC_074417	novel	Novel_lncRNA	CONTIG89	3538	4295	-	1	758	154	LINC23857	0.154256	0.030987	0	0	0.078949	0.198432	0.0617477	0.0924603
TCONS_00042580	XLOC_024005	XLOC_024005	novel	Novel_lncRNA	13	4749311	4750239	-	4	467	114	LINC8044	0.187764	0	0.024314	0.664053	0	0	0.0706927	0.221351
TCONS_00131537	XLOC_074298	XLOC_074298	novel	Novel_lncRNA	CONTIG8	213606	214857	-	1	1252	193	LINC23835	0.136974	0.292868	0.093347	0.027375	0.026072	0.048151	0.174396	0.033866
TCONS_00131536	XLOC_074297	XLOC_074297	novel	Novel_lncRNA	CONTIG8	209138	209880	-	1	743	94	LINC23834	0.381436	0.042913	0.02316	0.213416	0	0	0.14917	0.0711387
TCONS_00131535	XLOC_074296	XLOC_074296	novel	Novel_lncRNA	CONTIG8	204870	205168	-	1	299	73	LINC23833	0.329605	0.193368	0	0	0	0	0.174324	0
TCONS_00131533	XLOC_074294	XLOC_074294	novel	Novel_lncRNA	CONTIG8	192330	192995	-	1	666	221	LINC23832	0	0	0.023069	0.166695	0.024506	0.268488	0.00768967	0.15323
TCONS_00131532	XLOC_074293	XLOC_074293	novel	Novel_lncRNA	CONTIG8	191715	192028	-	1	314	104	LINC23831	0	0	0	0.006064	0	0.287987	0	0.098017
TCONS_00106859	XLOC_060200	XLOC_060200	novel	Novel_lncRNA	7	34070175	34070405	-	1	231	32	LINC19924	0.289242	0.068094	0	0	0	0	0.119112	0
TCONS_00106857	XLOC_060198	XLOC_060198	novel	Novel_lncRNA	7	34028688	34028991	-	1	304	51	LINC19923	0.789764	0.017481	0	0	0	0	0.269082	0
TCONS_00106855	XLOC_060196	XLOC_060196	novel	Novel_lncRNA	7	34022666	34023001	-	1	336	60	LINC19922	0.166375	0.365659	0.014023	0	0	0	0.182019	0
TCONS_00131539	XLOC_074300	XLOC_074300	novel	Novel_lncRNA	CONTIG8	216173	216666	-	1	494	164	LINC23837	0.405308	0.149741	0.206099	0	0	0.061017	0.253716	0.020339
TCONS_00131538	XLOC_074299	XLOC_074299	novel	Novel_lncRNA	CONTIG8	215347	215781	-	1	435	145	LINC23836	0.073215	0.29319	0.095835	0.072954	0.098551	0.248763	0.15408	0.140089
TCONS_00083272	XLOC_047131	XLOC_047131	novel	Novel_lncRNA	5	44533765	44534065	-	1	301	64	LINC15700	0	0	0	0	0.089648	0.350496	0	0.146715
TCONS_00083270	XLOC_047129	XLOC_047129	novel	Novel_lncRNA	5	44490599	44490936	-	1	338	33	LINC15698	0.009884	0	0.363648	0	0	0	0.124511	0
TCONS_00083271	XLOC_047130	XLOC_047130	novel	Novel_lncRNA	5	44531931	44536945	-	4	427	75	LINC15699	0.135744	0.073675	0.035982	0.219785	0.577668	0.367547	0.0818003	0.388333
TCONS_00127880	XLOC_071987	XLOC_071987	novel	Novel_lncRNA	9	39195109	39195341	-	1	233	58	LINC23372	0	0	0	0	0	0.258735	0	0.086245
TCONS_00127882	XLOC_071989	XLOC_071989	novel	Novel_lncRNA	9	39229181	39230258	-	1	1078	98	LINC23373	0.091318	0.04062	0.042757	0.043373	0.499622	0.24075	0.0582317	0.261248
TCONS_00018409	XLOC_010606	XLOC_010606	novel	Novel_lncRNA	11	3063391	3063795	+	1	405	63	LINC3637	0.357446	0.485221	0.063227	0.091156	0.067164	0	0.301965	0.0527733
TCONS_00130488	XLOC_073416	XLOC_073416	novel	Novel_lncRNA	CONTIG39	9817	14791	+	2	711	95	LINC23687	0	5.45174	0	0	5.2264	0	1.81725	1.74213
TCONS_00107100	XLOC_060343	XLOC_060343	novel	Novel_lncRNA	7	35462926	35463347	-	1	422	78	LINC19974	0.315075	0.263689	0	0	0	0	0.192921	0
TCONS_00107106	XLOC_060349	XLOC_060349	novel	Novel_lncRNA	7	35576304	35576540	-	1	237	40	LINC19975	0.28192	0.538134	0.226032	0.191926	0	0	0.348695	0.0639753
TCONS_00048752	XLOC_027535	XLOC_027535	novel	Novel_lncRNA	2	22138891	22139130	+	1	240	79	LINC9342	0	0	0	0	0.272016	0	0	0.090672
TCONS_00005754	XLOC_003328	XLOC_003328	novel	Novel_lncRNA	1	9619501	9619903	-	1	403	63	LINC1041	0	0.474707	0.07142	0.314986	0	0.473207	0.182042	0.262731
TCONS_00040561	XLOC_022905	XLOC_022905	novel	Novel_lncRNA	13	32200092	32202755	+	2	1356	318	LINC7790	0.007477	0	0	0.126574	1.38814	0.361519	0.00249233	0.625411
TCONS_00040560	XLOC_022904	XLOC_022904	novel	Novel_lncRNA	13	32198687	32199969	+	2	1039	77	LINC7789	0.09646	0	0	0.164935	0.859927	0.383867	0.0321533	0.469576
TCONS_00016532	XLOC_009690	XLOC_009690	novel	Novel_lncRNA	10	34488712	34489660	-	1	949	82	LINC3443	0.961213	1.05335	1.53872	1.96844	2.18252	1.7363	1.18443	1.96242
TCONS_00004088	XLOC_002384	XLOC_002384	novel	Novel_lncRNA	1	35821885	35823109	+	1	1225	105	LINC774	0.440174	0.207444	0.531871	0.272444	0.106852	0.143946	0.393163	0.174414
TCONS_00004089	XLOC_002385	XLOC_002385	novel	Novel_lncRNA	1	35823236	35823929	+	1	694	60	LINC775	0.286098	0.03997	0.484096	0.032619	0	0.326762	0.270055	0.119794
TCONS_00004087	XLOC_002383	XLOC_002383	novel	Novel_lncRNA	1	35820902	35821728	+	2	310	52	LINC773	1.86902	0.561578	1.46736	0.421407	0.203072	0.459594	1.29932	0.361358
TCONS_00124280	XLOC_070002	XLOC_070002	novel	Novel_lncRNA	9	6356348	6359704	-	5	626	85	LINC22716	1.41012	0.838283	0.81893	0.624726	0.465817	0.728206	1.02245	0.60625
TCONS_00124284	XLOC_070006	XLOC_070006	novel	Novel_lncRNA	9	6371382	6371863	-	1	482	71	LINC22717	0.207699	0.280588	0.305052	0.459123	0.40588	0.750439	0.264446	0.538481
TCONS_00033882	XLOC_019033	XLOC_019033	novel	Novel_lncRNA	12	9353186	9353824	-	1	639	175	LINC6401	0.557662	0.446166	0.801949	0.129869	0.119193	0.333975	0.601926	0.194346
TCONS_00033883	XLOC_019034	XLOC_019034	novel	Novel_lncRNA	12	9353988	9354472	-	1	485	103	LINC6402	0.620908	0.183746	0.378454	0.266202	0.437469	0.183135	0.394369	0.295602
TCONS_00033880	XLOC_019031	XLOC_019031	novel	Novel_lncRNA	12	9350310	9350881	-	1	572	72	LINC6399	0.253379	0.261152	0.161162	0.221829	0.128399	0.158003	0.225231	0.16941
TCONS_00033881	XLOC_019032	XLOC_019032	novel	Novel_lncRNA	12	9352240	9352741	-	1	502	94	LINC6400	0.426799	0.08765	0.119363	0.098197	0	0.125094	0.211271	0.0744303
TCONS_00033887	XLOC_019036	XLOC_019036	novel	Novel_lncRNA	12	9376625	9376846	-	1	222	37	LINC6403	0	0	0.276831	0	0	0	0.092277	0
TCONS_00099189	XLOC_055958	XLOC_055958	novel	Novel_lncRNA	7	12115147	12115352	+	1	206	55	LINC18412	0	0.309558	0	0	0	0	0.103186	0
TCONS_00034359	XLOC_019326	XLOC_019326	novel	Novel_lncRNA	12	15466171	15466418	-	1	248	52	LINC6534	0.12887	0.125567	0.867331	0	0.257538	0	0.373923	0.085846
TCONS_00034358	XLOC_019325	XLOC_019325	novel	Novel_lncRNA	12	15458316	15458555	-	1	240	59	LINC6533	0.417593	0	0	0	0	0	0.139198	0
TCONS_00034357	XLOC_019324	XLOC_019324	novel	Novel_lncRNA	12	15379271	15379817	-	1	547	182	LINC6532	0.789086	0.233353	1.02331	0.35356	0.534882	0.660763	0.681916	0.516402
TCONS_00034356	XLOC_019323	XLOC_019323	novel	Novel_lncRNA	12	15290800	15293001	-	2	740	68	LINC6531	0.423462	0.144198	0.209773	0	0	0	0.259144	0
TCONS_00079965	XLOC_045239	XLOC_045239	novel	Novel_lncRNA	5	14552134	14554181	-	1	2048	124	LINC15062	0.193681	0.115467	0.249548	0.410097	0.18524	0.219283	0.186232	0.27154
TCONS_00079960	XLOC_045234	XLOC_045234	novel	Novel_lncRNA	5	14445474	14445944	-	1	471	138	LINC15061	0	0	0.260962	0	0	0	0.0869873	0
TCONS_00092630	XLOC_052207	XLOC_052207	novel	Novel_lncRNA	6	7883909	7884318	-	1	410	59	LINC17150	0.139062	0	0.232586	0.175961	0.398073	0	0.123883	0.191345
TCONS_00099626	XLOC_056260	XLOC_056260	novel	Novel_lncRNA	7	18163468	18163681	+	1	214	69	LINC18523	0	0	0	0	0.305065	0.003521	0	0.102862
TCONS_00099628	XLOC_056262	XLOC_056262	novel	Novel_lncRNA	7	18229557	18229925	+	1	369	47	LINC18524	0	0.345631	0	0	0	0	0.11521	0
TCONS_00028697	XLOC_016154	XLOC_016154	novel	Novel_lncRNA	12	8961971	8962542	+	1	572	59	LINC5418	0.554844	0.585292	0.320176	4.86594	1.76639	9.78676	0.486771	5.47303
TCONS_00028694	XLOC_016151	XLOC_016151	novel	Novel_lncRNA	12	8888771	8889792	+	1	1022	91	LINC5417	0.357174	0.202788	0.13941	0.062	0.030023	0.118073	0.233124	0.070032
TCONS_00057608	XLOC_032420	XLOC_032420	novel	Novel_lncRNA	3	9725193	9725580	+	1	388	56	LINC10849	0	0	0	0	0.336515	0	0	0.112172
TCONS_00057606	XLOC_032418	XLOC_032418	novel	Novel_lncRNA	3	9716539	9716743	+	1	205	36	LINC10848	0	0	0	0	0.318458	0	0	0.106153
TCONS_00042877	XLOC_024169	XLOC_024169	novel	Novel_lncRNA	13	6459113	6459723	-	1	611	75	LINC8088	0.32806	0.050966	0.072253	0	0.041136	0.246667	0.150426	0.0959343
TCONS_00042876	XLOC_024168	XLOC_024168	novel	Novel_lncRNA	13	6444104	6444340	-	1	237	65	LINC8087	0.28192	0.180275	0	0	0	0.06656	0.154065	0.0221867
TCONS_00042875	XLOC_024167	XLOC_024167	novel	Novel_lncRNA	13	6440851	6441179	-	1	329	59	LINC8086	0	0	0	0	0	0.274857	0	0.091619
TCONS_00042874	XLOC_024166	XLOC_024166	novel	Novel_lncRNA	13	6439689	6439985	-	1	297	86	LINC8085	0.209593	0.964049	0.19106	0.151729	0	0.10149	0.454901	0.0844063
TCONS_00042873	XLOC_024165	XLOC_024165	novel	Novel_lncRNA	13	6430414	6430916	-	1	503	145	LINC8084	0.331861	0.063389	0	0.252364	0.583402	0.059926	0.13175	0.298564
TCONS_00007062	XLOC_004168	XLOC_004168	novel	Novel_lncRNA	1	27225787	27226122	-	1	336	79	LINC1442	0.297949	0	0	0	0	0	0.0993163	0
TCONS_00042871	XLOC_024163	XLOC_024163	novel	Novel_lncRNA	13	6404106	6404514	-	1	409	63	LINC8082	0.485729	0.041057	0.3749	0.077591	0.194202	0.260892	0.300562	0.177562
TCONS_00007069	XLOC_004174	XLOC_004174	novel	Novel_lncRNA	1	27263642	27264926	-	3	765	121	LINC1445	0.639555	0.01567	0.100622	0.02005	0.120626	0.319169	0.251949	0.153282
TCONS_00125627	XLOC_070691	XLOC_070691	novel	Novel_lncRNA	9	15155036	15156480	-	1	1445	79	LINC22856	0.023119	0	0	0.044473	0.02259	0.336228	0.00770633	0.13443
TCONS_00094778	XLOC_053528	XLOC_053528	novel	Novel_lncRNA	6	35997808	35998142	-	1	335	87	LINC17704	0.088422	0.079315	0.091726	0.126939	0.338437	0.089678	0.0864877	0.185018
TCONS_00094774	XLOC_053524	XLOC_053524	novel	Novel_lncRNA	6	35939531	35939734	-	1	204	68	LINC17703	0.024564	0	0	0	0.320019	0	0.008188	0.106673
TCONS_00054315	XLOC_030555	XLOC_030555	novel	Novel_lncRNA	2	24584175	24584375	-	1	201	35	LINC10268	0	0	0	0.473654	0	0	0	0.157885
TCONS_00034829	XLOC_019671	XLOC_019671	novel	Novel_lncRNA	12	25284708	25285021	-	1	314	104	LINC6689	0.081568	0	0.293582	0	0	0	0.12505	0
TCONS_00034828	XLOC_019670	XLOC_019670	novel	Novel_lncRNA	12	25282343	25282619	-	1	277	84	LINC6688	0.482418	0.011511	0.212867	0.00802	0	0	0.235599	0.00267333
TCONS_00034827	XLOC_019669	XLOC_019669	novel	Novel_lncRNA	12	25207926	25208242	-	1	317	45	LINC6687	0.316159	0.052973	0.106628	0	0	0	0.158587	0
TCONS_00034826	XLOC_019668	XLOC_019668	novel	Novel_lncRNA	12	25206939	25207299	-	1	361	40	LINC6686	0.323895	0.176645	0.077743	0	0	0	0.192761	0
TCONS_00120564	XLOC_067973	XLOC_067973	novel	Novel_lncRNA	9	18253046	18253302	+	1	257	38	LINC22141	0.191562	0.015508	0.399946	0.061741	0	0	0.202339	0.0205803
TCONS_00028279	XLOC_015922	XLOC_015922	novel	Novel_lncRNA	12	6141356	6141559	+	1	204	30	LINC5328	0	0	0	0	0	0.295516	0	0.0985053
TCONS_00064148	XLOC_036377	XLOC_036377	novel	Novel_lncRNA	4	8590347	8590581	+	1	235	30	LINC12369	0.462018	0.056307	0.130759	0	0.300954	0.0962	0.216361	0.132385
TCONS_00047347	XLOC_026724	XLOC_026724	novel	Novel_lncRNA	2	6209083	6209757	+	1	675	70	LINC8998	0.014683	0.009447	0	0.430648	0.540808	0.385429	0.00804333	0.452295
TCONS_00093271	XLOC_052582	XLOC_052582	novel	Novel_lncRNA	6	12517978	12518944	-	1	967	85	LINC17264	0.493695	0.394242	0.69631	0.032818	0.031731	0.155753	0.528082	0.073434
TCONS_00093270	XLOC_052582	XLOC_052582	novel	Novel_lncRNA	6	12516936	12518937	-	2	463	90	LINC17263	0.419435	0	0.496933	0	0	0	0.305456	0
TCONS_00111329	XLOC_062558	XLOC_062558	novel	Novel_lncRNA	8	11689679	11690091	+	1	413	65	LINC20455	0.2424	0.077459	0.29637	0.154192	0	0.146456	0.20541	0.100216
TCONS_00116849	XLOC_065904	XLOC_065904	novel	Novel_lncRNA	8	33140969	33141512	-	1	544	58	LINC21645	0.021494	0	0.112972	0	0.060004	0.276308	0.044822	0.112104
TCONS_00051299	XLOC_028851	XLOC_028851	novel	Novel_lncRNA	2	41181798	41182134	+	1	337	95	LINC9727	0	0	0.45439	0	0	0.01133	0.151463	0.00377667
TCONS_00051298	XLOC_028850	XLOC_028850	novel	Novel_lncRNA	2	41180832	41181102	+	1	271	47	LINC9726	0.616374	0	0	0	0	0.185379	0.205458	0.061793
TCONS_00118993	XLOC_067073	XLOC_067073	novel	Novel_lncRNA	9	6247215	6247721	+	1	507	162	LINC21910	0.164731	0.313814	0.120812	0.281461	0.144646	0.385949	0.199786	0.270685
TCONS_00118995	XLOC_067075	XLOC_067075	novel	Novel_lncRNA	9	6253374	6253757	+	1	384	51	LINC21911	0.434993	0.498195	0.399041	0	0	0	0.444076	0
TCONS_00128774	XLOC_072442	XLOC_072442	novel	Novel_lncRNA	CONTIG10	191056	191662	-	1	607	115	LINC23481	0	0	0	0.217491	0.262785	0	0	0.160092
TCONS_00116598	XLOC_065759	XLOC_065759	novel	Novel_lncRNA	8	31115107	31115916	-	1	810	77	LINC21583	0.288569	0	0.151492	0.038918	0	0.016622	0.146687	0.0185133
TCONS_00116599	XLOC_065760	XLOC_065760	novel	Novel_lncRNA	8	31116553	31116869	-	1	317	63	LINC21584	0.418032	0.189764	0.214549	0	0	0	0.274115	0
TCONS_00067788	XLOC_038366	XLOC_038366	novel	Novel_lncRNA	4	2569553	2569978	-	1	426	59	LINC13008	0.609246	0.267325	0.299428	0.241798	0.296602	0.293997	0.392	0.277466
TCONS_00067789	XLOC_038367	XLOC_038367	novel	Novel_lncRNA	4	2578531	2579459	-	1	929	65	LINC13009	0.400212	0.206246	0.350273	0.063339	0.100081	0.093462	0.31891	0.0856273
TCONS_00067787	XLOC_038365	XLOC_038365	novel	Novel_lncRNA	4	2569133	2569391	-	1	259	42	LINC13007	1.39474	0.612377	0.80927	0.012171	0	0.424952	0.938795	0.145708
TCONS_00116596	XLOC_065757	XLOC_065757	novel	Novel_lncRNA	8	31110680	31111425	-	1	746	93	LINC21581	0.531713	0.11198	0.246046	0.170018	0	0.262637	0.29658	0.144218
TCONS_00067782	XLOC_038362	XLOC_038362	novel	Novel_lncRNA	4	2550835	2551277	-	1	443	68	LINC13006	0.18853	0	0.276531	0.642338	0.551401	0.271942	0.15502	0.48856
TCONS_00116595	XLOC_065756	XLOC_065756	novel	Novel_lncRNA	8	31104613	31104846	-	1	234	51	LINC21580	0	0	0.042022	0.538859	0	0	0.0140073	0.17962
TCONS_00032375	XLOC_018183	XLOC_018183	novel	Novel_lncRNA	12	40562080	40563051	+	1	972	135	LINC6160	0.137479	0.032803	0.189786	0	0	0.054579	0.120023	0.018193
TCONS_00063498	XLOC_035981	XLOC_035981	novel	Novel_lncRNA	3	32769159	32769480	-	1	322	42	LINC12208	0	0.39608	0	0	0	0	0.132027	0
TCONS_00063494	XLOC_035979	XLOC_035979	novel	Novel_lncRNA	3	32753363	32753760	-	1	398	62	LINC12204	0.04113	0.060084	0.019302	0.589779	0.465298	0.656709	0.040172	0.570595
TCONS_00063495	XLOC_035980	XLOC_035980	novel	Novel_lncRNA	3	32763518	32768130	-	4	2269	116	LINC12207	5.07554	1.95301	4.21668	1.21123	1.5075	1.30992	3.74841	1.34288
TCONS_00063496	XLOC_035980	XLOC_035980	novel	Novel_lncRNA	3	32763518	32768130	-	2	3045	142	LINC12206	7.21416	1.78054	7.24894	1.27192	1.82496	1.14643	5.41455	1.41444
TCONS_00063497	XLOC_035980	XLOC_035980	novel	Novel_lncRNA	3	32763518	32768130	-	2	2374	116	LINC12205	0.465783	0.234907	0.103865	0.259897	0.139355	0.090719	0.268185	0.163324
TCONS_00063491	XLOC_035976	XLOC_035976	novel	Novel_lncRNA	3	32746174	32746530	-	1	357	118	LINC12202	0	0	0	0.301347	0.448331	0.377416	0	0.375698
TCONS_00063493	XLOC_035978	XLOC_035978	novel	Novel_lncRNA	3	32752931	32753266	-	1	336	81	LINC12203	0	0.189788	0.045727	0.989194	0.62337	0.573847	0.078505	0.728804
TCONS_00036466	XLOC_020516	XLOC_020516	novel	Novel_lncRNA	12	36260443	36260745	-	1	303	51	LINC6938	0.293648	0.314986	0.202827	0.314206	0.107729	0	0.270487	0.140645
TCONS_00036465	XLOC_020515	XLOC_020515	novel	Novel_lncRNA	12	36253179	36253505	-	1	327	37	LINC6937	0	0	0	0	0.299467	0	0	0.0998223
TCONS_00036462	XLOC_020512	XLOC_020512	novel	Novel_lncRNA	12	36237331	36237761	-	1	431	133	LINC6936	0.154765	0.65791	0.071295	0	0.075735	0.137542	0.294657	0.0710923
TCONS_00005980	XLOC_003461	XLOC_003461	novel	Novel_lncRNA	1	12555439	12555886	-	1	448	69	LINC1117	0.446676	0.142341	0.111116	0	0	0	0.233378	0
TCONS_00108906	XLOC_061248	XLOC_061248	novel	Novel_lncRNA	7	45091332	45094911	-	8	1174	181	LINC20183	0.227459	0.444273	0.376033	0.21535	0.180356	0.473065	0.349255	0.28959
TCONS_00092667	XLOC_052221	XLOC_052221	novel	Novel_lncRNA	6	8097327	8099158	-	2	1276	86	LINC17152	0	0	0	0.291144	0	0	0	0.097048
TCONS_00092666	XLOC_052221	XLOC_052221	novel	Novel_lncRNA	6	8097327	8099158	-	2	1246	86	LINC17153	0.546491	0.880619	0.631192	0.716998	0.802808	1.08902	0.686101	0.86961
TCONS_00052284	XLOC_029341	XLOC_029341	novel	Novel_lncRNA	2	2865292	2871587	-	10	2815	96	LINC9821	0.694364	1.09671	0.73763	0.652311	0.700297	1.05738	0.842901	0.80333
TCONS_00091654	XLOC_051639	XLOC_051639	novel	Novel_lncRNA	6	2617165	2617380	-	1	216	62	LINC17047	0.309328	0	0	0	0	0	0.103109	0
TCONS_00091650	XLOC_051636	XLOC_051636	novel	Novel_lncRNA	6	2573675	2574510	-	1	836	82	LINC17046	0	0	0	0	0	0.321498	0	0.107166
TCONS_00066783	XLOC_037784	XLOC_037784	novel	Novel_lncRNA	4	30392721	30393049	+	1	329	63	LINC12867	0	0	0.273971	0	0	0	0.0913237	0
TCONS_00066788	XLOC_037788	XLOC_037788	novel	Novel_lncRNA	4	30420495	30420804	+	1	310	45	LINC12868	0	0	0	0	0.31589	0	0	0.105297
TCONS_00005988	XLOC_003469	XLOC_003469	novel	Novel_lncRNA	1	12759471	12760007	-	1	537	155	LINC1121	0	0.295688	0	0	0	0	0.0985627	0
TCONS_00052280	XLOC_029341	XLOC_029341	novel	Novel_lncRNA	2	2865292	2871527	-	9	4168	96	LINC9819	1.00426	1.58732	0.478522	0.256996	0.912115	0.821723	1.02336	0.663611
TCONS_00116335	XLOC_065592	XLOC_065592	novel	Novel_lncRNA	8	27976976	27977311	-	1	336	61	LINC21506	0.049714	1.03814	0.091148	0	0	0	0.393002	0
TCONS_00116332	XLOC_065589	XLOC_065589	novel	Novel_lncRNA	8	27877470	27877827	-	1	358	119	LINC21505	0.169422	0.355657	0.493541	0.199451	0.155612	0.028066	0.33954	0.12771
TCONS_00111103	XLOC_062450	XLOC_062450	novel	Novel_lncRNA	8	10552683	10553029	+	1	347	102	LINC20429	0	0	0	0	0	0.26031	0	0.08677
TCONS_00100404	XLOC_056721	XLOC_056721	novel	Novel_lncRNA	7	29906713	29909132	+	2	1544	107	LINC18787	0	0	0	0.293291	1.15913	0.353626	0	0.602017
TCONS_00093919	XLOC_052977	XLOC_052977	novel	Novel_lncRNA	6	19824501	19824867	-	1	367	40	LINC17421	0.354708	0.042571	0.219926	0	0.179071	0	0.205735	0.0596903
TCONS_00113939	XLOC_064116	XLOC_064116	novel	Novel_lncRNA	8	2723163	2723394	-	1	232	71	LINC20999	0	0	0	0	0.281396	0	0	0.0937987
TCONS_00010092	XLOC_005786	XLOC_005786	novel	Novel_lncRNA	10	6974825	6975800	+	2	373	60	LINC1867	0.311684	0	0.283667	0.125918	0	0.161623	0.19845	0.095847
TCONS_00010096	XLOC_005790	XLOC_005790	novel	Novel_lncRNA	10	7114576	7114936	+	1	361	48	LINC1868	0.368932	0.077223	0.167725	0.118676	0.225148	0	0.204627	0.114608
TCONS_00010097	XLOC_005791	XLOC_005791	novel	Novel_lncRNA	10	7115164	7115471	+	1	308	61	LINC1869	0.325397	0.762949	0	0.292276	0.05299	0.473018	0.362782	0.272761
TCONS_00011329	XLOC_006679	XLOC_006679	novel	Novel_lncRNA	10	28725730	28726620	+	1	891	99	LINC2311	0	0	0	0.0856	0.442065	0.151183	0	0.226283
TCONS_00011321	XLOC_006672	XLOC_006672	novel	Novel_lncRNA	10	28636954	28637440	+	1	487	73	LINC2306	0	0	0	0.178404	0.767827	0.216631	0	0.387621
TCONS_00011320	XLOC_006671	XLOC_006671	novel	Novel_lncRNA	10	28585054	28586328	+	3	526	110	LINC2305	1.26876	0.484935	1.10976	0	0	0	0.954487	0
TCONS_00011327	XLOC_006677	XLOC_006677	novel	Novel_lncRNA	10	28690818	28691121	+	1	304	74	LINC2310	0	0	0	0.40956	0.053687	0.508988	0	0.324078
TCONS_00011326	XLOC_006676	XLOC_006676	novel	Novel_lncRNA	10	28671113	28671339	+	1	227	75	LINC2309	0	0.28092	0	0	0	0	0.09364	0
TCONS_00011325	XLOC_006675	XLOC_006675	novel	Novel_lncRNA	10	28668733	28669402	+	1	670	48	LINC2308	0.299005	0	0.183452	0	0	0	0.160819	0
TCONS_00011324	XLOC_006674	XLOC_006674	novel	Novel_lncRNA	10	28666529	28668559	+	1	2031	173	LINC2307	0.450093	0.117742	0.271779	0	0	0	0.279871	0
TCONS_00068432	XLOC_038795	XLOC_038795	novel	Novel_lncRNA	4	14267735	14268445	-	1	711	71	LINC13203	0	0	0	0.379166	0.876664	0.537	0	0.59761
TCONS_00002841	XLOC_001682	XLOC_001682	novel	Novel_lncRNA	1	28968601	28969614	+	1	1014	66	LINC623	0.70774	0.235412	0.325566	0.295545	0.340637	0.312128	0.422906	0.316103
TCONS_00068436	XLOC_038798	XLOC_038798	novel	Novel_lncRNA	4	14301184	14301416	-	1	233	77	LINC13205	0	0	0	0	0	0.258735	0	0.086245
TCONS_00068435	XLOC_038797	XLOC_038797	novel	Novel_lncRNA	4	14291640	14292272	-	1	633	81	LINC13204	0	0.010074	0	0.100268	0.072881	0.333331	0.003358	0.168827
TCONS_00068439	XLOC_038800	XLOC_038800	novel	Novel_lncRNA	4	14307743	14308072	-	1	330	57	LINC13206	0	0.192273	0.40909	0	0	0.032578	0.200454	0.0108593
TCONS_00002849	XLOC_001687	XLOC_001687	novel	Novel_lncRNA	1	28994378	28994745	+	1	368	50	LINC624	3.88888	6.57058	3.73588	0.939742	0.180772	0.770904	4.73178	0.630473
TCONS_00073566	XLOC_041797	XLOC_041797	novel	Novel_lncRNA	5	20170102	20177177	+	2	220	73	LINC14105	0	0.289859	0	0	0	0	0.0966197	0
TCONS_00084440	XLOC_047658	XLOC_047658	novel	Novel_lncRNA	5	49260966	49261230	-	1	265	51	LINC15795	0	0.359753	0.05772	0	0	0	0.139158	0
TCONS_00073560	XLOC_041791	XLOC_041791	novel	Novel_lncRNA	5	19849392	19849662	+	1	271	89	LINC14100	0	0	0	0.163866	0.012045	0.434529	0	0.20348
TCONS_00070403	XLOC_039924	XLOC_039924	novel	Novel_lncRNA	4	30152083	30152586	-	1	504	167	LINC13559	0	0	0.000864	0.279149	0.042206	0.158495	0.000288	0.15995
TCONS_00070402	XLOC_039923	XLOC_039923	novel	Novel_lncRNA	4	30151657	30151918	-	1	262	34	LINC13558	0.318773	0	0	0.315128	0.02381	0.057716	0.106258	0.132218
TCONS_00064927	XLOC_036902	XLOC_036902	novel	Novel_lncRNA	4	19772785	19773007	+	1	223	43	LINC12579	0.383512	0.285959	0	0	0	0	0.223157	0
TCONS_00070404	XLOC_039925	XLOC_039925	novel	Novel_lncRNA	4	30155011	30155694	-	1	684	55	LINC13560	0.016606	0.208989	0.022387	0.270643	0.13402	0.090242	0.0826607	0.164968
TCONS_00064929	XLOC_036904	XLOC_036904	novel	Novel_lncRNA	4	19783807	19784214	+	1	408	116	LINC12580	0.002729	0.05262	0	0.3062	0.078938	0.135199	0.0184497	0.173446
TCONS_00104109	XLOC_058595	XLOC_058595	novel	Novel_lncRNA	7	5140115	5141308	-	1	1194	83	LINC19277	0.39913	0.518251	0.551771	0	0	0	0.489717	0
TCONS_00010632	XLOC_006189	XLOC_006189	novel	Novel_lncRNA	10	15681655	15682020	+	1	366	85	LINC2067	0	0	0	0	0.101374	0.323114	0	0.141496
TCONS_00010630	XLOC_006187	XLOC_006187	novel	Novel_lncRNA	10	15669435	15669691	+	1	257	72	LINC2065	0	0	0.358696	0	0	0	0.119565	0
TCONS_00010631	XLOC_006188	XLOC_006188	novel	Novel_lncRNA	10	15680532	15681455	+	1	924	106	LINC2066	2.53147	0.818966	2.48975	5.30516	5.66689	4.54401	1.94673	5.17202
TCONS_00025263	XLOC_014267	XLOC_014267	novel	Novel_lncRNA	11	23772407	23777562	-	3	4131	104	LINC4836	1.97647	1.58791	2.82482	0.770544	3.81233	0.839097	2.12973	1.80732
TCONS_00061254	XLOC_034707	XLOC_034707	novel	Novel_lncRNA	3	16976217	16977147	-	1	931	85	LINC11789	0.125472	0.205257	0.509938	0.204521	0.035762	0.032377	0.280222	0.0908867
TCONS_00061259	XLOC_034710	XLOC_034710	novel	Novel_lncRNA	3	17156743	17157091	-	1	349	101	LINC11790	0	0.274078	0	0	0	0	0.0913593	0
TCONS_00007664	XLOC_004512	XLOC_004512	novel	Novel_lncRNA	1	31313926	31314524	-	1	599	48	LINC1541	0	0.212386	0.224349	0.979594	0.434499	1.85485	0.145578	1.08965
TCONS_00007667	XLOC_004514	XLOC_004514	novel	Novel_lncRNA	1	31323424	31323677	-	1	254	54	LINC1542	0	0	0	0.096204	0	0.356015	0	0.15074
TCONS_00115739	XLOC_065177	XLOC_065177	novel	Novel_lncRNA	8	15276754	15281070	-	4	1719	74	LINC21276	0.842309	1.05371	1.32936	0.58635	0.664936	0.630788	1.07513	0.627358
TCONS_00115737	XLOC_065177	XLOC_065177	novel	Novel_lncRNA	8	15276754	15281065	-	4	1711	74	LINC21275	0	0.560536	0	0	0	0.027812	0.186845	0.00927067
TCONS_00115731	XLOC_065173	XLOC_065173	novel	Novel_lncRNA	8	14953179	14974348	-	2	521	40	LINC21274	1.10346	0.638505	3.51105	0.12162	0.166656	0.404988	1.751	0.231088
TCONS_00038850	XLOC_021813	XLOC_021813	novel	Novel_lncRNA	13	8813829	8814068	+	1	240	59	LINC7273	0	0.131966	0.256069	0	0	0	0.129345	0
TCONS_00038852	XLOC_021815	XLOC_021815	novel	Novel_lncRNA	13	8815382	8815768	+	1	387	53	LINC7274	0.172648	0.0485	0.542575	0.041001	0.07788	0	0.254574	0.039627
TCONS_00038853	XLOC_021816	XLOC_021816	novel	Novel_lncRNA	13	8822211	8822641	+	1	431	63	LINC7275	0	0	0	0	0.375143	0	0	0.125048
TCONS_00102624	XLOC_057930	XLOC_057930	novel	Novel_lncRNA	7	44394652	44395558	+	4	343	114	LINC19126	0.433259	2.86227	1.67734	1.9183	0.47223	1.68821	1.65762	1.35958
TCONS_00020903	XLOC_012067	XLOC_012067	novel	Novel_lncRNA	11	31316297	31326607	+	3	1328	56	LINC4156	0	0	0	0.415036	0.433251	0.904777	0	0.584355
TCONS_00020902	XLOC_012067	XLOC_012067	novel	Novel_lncRNA	11	31316297	31326607	+	2	1712	56	LINC4157	0	0	0	0.168025	0.208328	0.530425	0	0.302259
TCONS_00020906	XLOC_012069	XLOC_012069	novel	Novel_lncRNA	11	31328283	31329137	+	1	855	58	LINC4160	0	0	0	0.074357	0.038178	0.317056	0	0.143197
TCONS_00020905	XLOC_012068	XLOC_012068	novel	Novel_lncRNA	11	31326803	31327938	+	1	1136	79	LINC4159	0	0	0	0.419034	0.258511	0.556861	0	0.411469
TCONS_00054226	XLOC_030516	XLOC_030516	novel	Novel_lncRNA	2	23208295	23211690	-	2	347	51	LINC10235	0	0	0	2.67067	7.09494	5.00429	0	4.9233
TCONS_00054229	XLOC_030519	XLOC_030519	novel	Novel_lncRNA	2	23269010	23276512	-	2	477	113	LINC10237	0.182173	0	0.729129	0.425108	0.387518	0.892396	0.303767	0.568341
TCONS_00060128	XLOC_033967	XLOC_033967	novel	Novel_lncRNA	3	32931858	32932938	+	1	1081	80	LINC11397	1.275	0.353944	0.382929	0	0	0.027884	0.670626	0.00929467
TCONS_00102193	XLOC_057729	XLOC_057729	novel	Novel_lncRNA	7	42242008	42243013	+	2	400	85	LINC19068	0	0.091535	0	0	0	0.337786	0.0305117	0.112595
TCONS_00102192	XLOC_057729	XLOC_057729	novel	Novel_lncRNA	7	42241897	42246088	+	3	1503	99	LINC19067	0.362748	0.050206	0.226377	0	0.122923	0.095445	0.21311	0.0727893
TCONS_00108132	XLOC_060883	XLOC_060883	novel	Novel_lncRNA	7	41522292	41524367	-	2	1608	61	LINC20100	83.2947	60.3313	72.0781	24.2146	18.7393	23.6766	71.9014	22.2102
TCONS_00102195	XLOC_057725	XLOC_057725	novel	Novel_lncRNA	7	42247786	42248606	+	2	673	80	LINC19066	10.0145	13.4485	9.53931	9.76407	12.6222	12.3701	11.0008	11.5855
TCONS_00102194	XLOC_057730	XLOC_057730	novel	Novel_lncRNA	7	42246190	42246668	+	1	479	54	LINC19069	0.139488	0	0	0.129413	0	0.223395	0.046496	0.117603
TCONS_00113198	XLOC_063725	XLOC_063725	novel	Novel_lncRNA	8	37311556	37312807	+	1	1252	90	LINC20894	0	0	0	0.160533	0.439397	0	0	0.199977
TCONS_00113194	XLOC_063721	XLOC_063721	novel	Novel_lncRNA	8	37280128	37280626	+	1	499	58	LINC20892	0.196339	0.038338	0.190897	0.23499	0.14413	0.421856	0.141858	0.266992
TCONS_00113197	XLOC_063724	XLOC_063724	novel	Novel_lncRNA	8	37310062	37310790	+	1	729	56	LINC20893	0	0	0	0.167453	0.408584	0	0	0.192012
TCONS_00033855	XLOC_019013	XLOC_019013	novel	Novel_lncRNA	12	9097388	9097697	-	1	310	75	LINC6391	0	0	0	0.026958	0	0.388289	0	0.138416
TCONS_00089236	XLOC_050372	XLOC_050372	novel	Novel_lncRNA	6	42786143	42787387	+	2	527	38	LINC16709	0.298575	0.435613	0.058308	0.322768	0.309283	0.457573	0.264165	0.363208
TCONS_00017074	XLOC_009940	XLOC_009940	novel	Novel_lncRNA	10	37096051	37096410	-	1	360	87	LINC3494	1.86278	2.16017	2.53053	4.37015	9.16302	4.45734	2.18449	5.99684
TCONS_00014526	XLOC_008407	XLOC_008407	novel	Novel_lncRNA	10	8416119	8416347	-	1	229	34	LINC2830	0	0	0	0	0	0.394882	0	0.131627
TCONS_00013759	XLOC_007946	XLOC_007946	novel	Novel_lncRNA	10	2680249	2680475	-	1	227	51	LINC2676	0.177094	0.253765	0.12905	0	0.206109	0.331968	0.186636	0.179359
TCONS_00019337	XLOC_011104	XLOC_011104	novel	Novel_lncRNA	11	8990364	8990708	+	1	345	68	LINC3768	0.2905	0	0	0	0	0	0.0968333	0
TCONS_00014520	XLOC_008401	XLOC_008401	novel	Novel_lncRNA	10	8384300	8384524	-	1	225	74	LINC2829	0.445433	0	0	0	0.041346	0.004019	0.148478	0.0151217
TCONS_00019338	XLOC_011105	XLOC_011105	novel	Novel_lncRNA	11	9045840	9046175	+	1	336	48	LINC3769	0	0	0	0	0.291446	0	0	0.0971487
TCONS_00013756	XLOC_007943	XLOC_007943	novel	Novel_lncRNA	10	2659385	2659672	-	1	288	63	LINC2674	0.085065	0	0.373078	0.098437	0	0	0.152714	0.0328123
TCONS_00013757	XLOC_007944	XLOC_007944	novel	Novel_lncRNA	10	2669954	2670574	-	1	621	108	LINC2675	0	0.406985	0	0.047866	0	0.103388	0.135662	0.050418
TCONS_00039819	XLOC_022431	XLOC_022431	novel	Novel_lncRNA	13	24235860	24237107	+	1	1248	153	LINC7582	0.468365	0.290145	0.344544	0	0	0	0.367685	0
TCONS_00039812	XLOC_022426	XLOC_022426	novel	Novel_lncRNA	13	24188114	24188463	+	1	350	116	LINC7581	0	0	0	0	0.046631	0.516157	0	0.187596
TCONS_00076027	XLOC_043106	XLOC_043106	novel	Novel_lncRNA	5	41598564	41599102	+	1	539	94	LINC14511	0.370643	0.204479	0.112119	0	0.117285	0.055178	0.22908	0.0574877
TCONS_00074874	XLOC_042553	XLOC_042553	novel	Novel_lncRNA	5	35438741	35438944	+	1	204	64	LINC14400	0	0	0	0	0.320019	0	0	0.106673
TCONS_00055178	XLOC_031110	XLOC_031110	novel	Novel_lncRNA	2	34116515	34117985	-	1	1471	145	LINC10475	0.113554	0.107582	0.22087	0.021502	0	0.020423	0.147335	0.013975
TCONS_00074871	XLOC_042550	XLOC_042550	novel	Novel_lncRNA	5	35422430	35422952	+	1	523	173	LINC14399	74.017	68.0385	68.3868	63.2146	42.9996	37.2814	70.1474	47.8319
TCONS_00055177	XLOC_031109	XLOC_031109	novel	Novel_lncRNA	2	34093280	34094113	-	1	834	69	LINC10474	0.287075	0	0	0	0	0	0.0956917	0
TCONS_00077991	XLOC_044135	XLOC_044135	novel	Novel_lncRNA	5	806232	806448	-	1	217	46	LINC14719	0	0	0	0.092133	0.300847	0.091678	0	0.161553
TCONS_00051888	XLOC_029149	XLOC_029149	novel	Novel_lncRNA	2	1200007	1205356	-	3	1428	89	LINC9783	0.440979	0.216497	0.38958	0.165078	0.017033	0.619179	0.349019	0.267097
TCONS_00051889	XLOC_029151	XLOC_029151	novel	Novel_lncRNA	2	1202123	1203014	-	1	892	45	LINC9788	2.15971	0.702566	1.65482	0.381901	0.602014	0.624461	1.5057	0.536125
TCONS_00051886	XLOC_029150	XLOC_029150	novel	Novel_lncRNA	2	1197830	1199878	-	1	2049	67	LINC9787	1.2254	1.07075	0.987868	0.310921	0.131003	0.386872	1.09467	0.276265
TCONS_00051887	XLOC_029149	XLOC_029149	novel	Novel_lncRNA	2	1200007	1201379	-	1	1373	89	LINC9782	5.92921	2.42026	4.45597	1.31542	1.1485	0.49055	4.26848	0.984825
TCONS_00051880	XLOC_029147	XLOC_029147	novel	Novel_lncRNA	2	1166165	1167581	-	2	617	102	LINC9780	0.954576	0.026366	0.240215	0	0	0	0.407052	0
TCONS_00051881	XLOC_029148	XLOC_029148	novel	Novel_lncRNA	2	1186144	1186531	-	1	388	80	LINC9781	0.472985	0.222013	0.593711	0.324164	0.402042	0.601947	0.42957	0.442718
TCONS_00079631	XLOC_045053	XLOC_045053	novel	Novel_lncRNA	5	10614205	10614464	-	1	260	70	LINC14985	0	0	0	0	0.502184	0	0	0.167395
TCONS_00104925	XLOC_059080	XLOC_059080	novel	Novel_lncRNA	7	10553592	10554029	-	1	438	46	LINC19429	0.297464	0.326124	0.245546	0	0	0	0.289711	0
TCONS_00104920	XLOC_059075	XLOC_059075	novel	Novel_lncRNA	7	10493914	10494394	-	1	481	89	LINC19427	0.586656	0.196875	0.505963	0.19749	0.333884	0.405453	0.429831	0.312276
TCONS_00104923	XLOC_059078	XLOC_059078	novel	Novel_lncRNA	7	10529377	10529735	-	1	359	43	LINC19428	0	0	0	0.265193	0.234889	0	0	0.166694
TCONS_00017699	XLOC_010251	XLOC_010251	novel	Novel_lncRNA	10	39935003	39936074	-	1	1072	84	LINC3557	0.10426	0.068012	0.056146	1.35652	1.90217	2.0291	0.0761393	1.7626
TCONS_00017698	XLOC_010250	XLOC_010250	novel	Novel_lncRNA	10	39933802	39934926	-	1	1125	84	LINC3556	0.139239	0.197277	0.161977	0.755445	0.797893	1.27203	0.166164	0.941789
TCONS_00017695	XLOC_010247	XLOC_010247	novel	Novel_lncRNA	10	39919401	39922223	-	3	350	116	LINC3554	0.478226	0	0.146869	0.116476	0.15869	0	0.208365	0.091722
TCONS_00017696	XLOC_010248	XLOC_010248	novel	Novel_lncRNA	10	39931779	39932059	-	1	281	51	LINC3555	0	0	0	0.281585	0	0	0	0.0938617
TCONS_00021294	XLOC_012296	XLOC_012296	novel	Novel_lncRNA	11	34128565	34129196	+	1	632	109	LINC4247	0.158051	0	0.389128	0	0	0	0.182393	0
TCONS_00021296	XLOC_012298	XLOC_012298	novel	Novel_lncRNA	11	34151405	34152727	+	1	1323	141	LINC4248	0.201926	0.0241	0.731394	0.047974	0.098691	0.091058	0.31914	0.079241
TCONS_00021293	XLOC_012295	XLOC_012295	novel	Novel_lncRNA	11	34125966	34126285	+	1	320	62	LINC4246	0.521992	0	0.143719	0	0	0	0.221904	0
TCONS_00015697	XLOC_009179	XLOC_009179	novel	Novel_lncRNA	10	27520564	27525653	-	5	1562	132	LINC3215	0	0	0.618854	0	0.018	0	0.206285	0.006
TCONS_00015696	XLOC_009179	XLOC_009179	novel	Novel_lncRNA	10	27520564	27525653	-	6	1721	97	LINC3216	0.664267	0.610247	0.282349	0.538458	0.823108	0.87287	0.518954	0.744812
TCONS_00015695	XLOC_009178	XLOC_009178	novel	Novel_lncRNA	10	27516978	27517349	-	1	372	123	LINC3214	5.16079	4.71239	3.92309	2.04684	3.46338	2.67097	4.59876	2.72706
TCONS_00130951	XLOC_073807	XLOC_073807	novel	Novel_lncRNA	CONTIG52	53660	54080	+	1	421	64	LINC23763	0.059515	0.189338	0.145613	1.35621	1.39394	1.84316	0.131489	1.5311
TCONS_00015691	XLOC_009174	XLOC_009174	novel	Novel_lncRNA	10	27494840	27495747	-	1	908	302	LINC3213	0.073585	0.069294	0	0.349269	0	0.066393	0.0476263	0.138554
TCONS_00015690	XLOC_009173	XLOC_009173	novel	Novel_lncRNA	10	27490097	27491392	-	1	1296	59	LINC3212	0.040041	0.237739	0.019996	0.122107	0.100747	0.168234	0.0992587	0.130363
TCONS_00130956	XLOC_073811	XLOC_073811	novel	Novel_lncRNA	CONTIG53	9612	26993	+	2	530	153	LINC23765	73.8979	99.0268	59.4049	467.828	132.766	432.871	77.4432	344.488
TCONS_00015698	XLOC_009180	XLOC_009180	novel	Novel_lncRNA	10	27531598	27531875	-	1	278	64	LINC3217	0	0	0.018422	0	0.352251	0	0.00614067	0.117417
TCONS_00077378	XLOC_043828	XLOC_043828	novel	Novel_lncRNA	5	48004057	48004299	+	1	243	47	LINC14662	0.412438	0	0.379362	0	0	0	0.263933	0
TCONS_00077379	XLOC_043829	XLOC_043829	novel	Novel_lncRNA	5	48005887	48007173	+	1	1287	70	LINC14663	0.2819	0.074405	0.191007	0	0	0	0.182437	0
TCONS_00107477	XLOC_060539	XLOC_060539	novel	Novel_lncRNA	7	37913843	37914266	-	1	424	86	LINC20035	0.080732	0	0	0.035125	0.307943	0	0.0269107	0.114356
TCONS_00107476	XLOC_060538	XLOC_060538	novel	Novel_lncRNA	7	37912177	37912829	-	1	653	96	LINC20034	0.062074	0.146483	0.164072	0.048598	0.023827	0.04616	0.12421	0.0395283
TCONS_00111844	XLOC_062887	XLOC_062887	novel	Novel_lncRNA	8	19206120	19207043	+	2	808	202	LINC20571	0.49491	0.039461	0.22818	0.273883	0.686504	0.335623	0.254184	0.432003
TCONS_00111849	XLOC_062889	XLOC_062889	novel	Novel_lncRNA	8	19241955	19242571	+	3	348	79	LINC20572	0	0	0.300219	0.208526	0.062273	0.379959	0.100073	0.216919
TCONS_00047683	XLOC_026896	XLOC_026896	novel	Novel_lncRNA	2	8099157	8100677	+	1	1521	331	LINC9057	0.253466	0.083851	0.278797	0.022881	0.058803	0.112234	0.205371	0.0646393
TCONS_00015347	XLOC_008912	XLOC_008912	novel	Novel_lncRNA	10	20703610	20703892	-	1	283	43	LINC3094	0.354143	0.112666	0	0	0	0.091245	0.155603	0.030415
TCONS_00015349	XLOC_008914	XLOC_008914	novel	Novel_lncRNA	10	20805394	20805642	-	1	249	53	LINC3095	0	0	0.493627	0	0	0	0.164542	0
TCONS_00029136	XLOC_016415	XLOC_016415	novel	Novel_lncRNA	12	13810343	13810662	+	1	320	65	LINC5535	19.5789	15.6387	11.9693	4.28751	5.43692	3.14363	15.7289	4.28935
TCONS_00047685	XLOC_026898	XLOC_026898	novel	Novel_lncRNA	2	8124055	8124504	+	1	450	85	LINC9059	0.160851	0.140764	0.518739	0.035261	0	0	0.273451	0.0117537
TCONS_00047684	XLOC_026897	XLOC_026897	novel	Novel_lncRNA	2	8113262	8113550	+	1	289	96	LINC9058	0	0.275817	0	0	0.083205	0.088655	0.091939	0.0572867
TCONS_00070222	XLOC_039814	XLOC_039814	novel	Novel_lncRNA	4	28989589	28989980	-	1	392	130	LINC13538	0	0	0	0.549153	0	0.08971	0	0.212954
TCONS_00026418	XLOC_014942	XLOC_014942	novel	Novel_lncRNA	11	35385338	35386886	-	1	1549	192	LINC5084	0.484973	0.011115	0.094773	0.306763	0.126367	0.172605	0.196954	0.201912
TCONS_00023425	XLOC_013339	XLOC_013339	novel	Novel_lncRNA	11	5239661	5240083	-	1	423	82	LINC4455	0.309592	0	0.03729	0	0.048616	0	0.115627	0.0162053
TCONS_00026412	XLOC_014936	XLOC_014936	novel	Novel_lncRNA	11	35370268	35370834	-	1	567	91	LINC5080	0.045761	0.112467	0.054195	0.333952	0.067356	0.371777	0.0708077	0.257695
TCONS_00029132	XLOC_016412	XLOC_016412	novel	Novel_lncRNA	12	13802797	13803150	+	1	354	118	LINC5534	0.139984	0	0.187205	0.112058	0.046104	0.340453	0.109063	0.166205
TCONS_00026417	XLOC_014941	XLOC_014941	novel	Novel_lncRNA	11	35383955	35385244	-	1	1290	155	LINC5083	0.2973	0	0.079719	0.202955	0	0.218915	0.125673	0.140623
TCONS_00023420	XLOC_013335	XLOC_013335	novel	Novel_lncRNA	11	5200773	5201089	-	1	317	46	LINC4454	0.035129	0	0.387739	0	0	0	0.140956	0
TCONS_00025148	XLOC_014243	XLOC_014243	novel	Novel_lncRNA	11	22729292	22729582	-	1	291	70	LINC4824	0.000957	0	0.316786	0	0	0.001726	0.105914	0.000575333
TCONS_00025149	XLOC_014244	XLOC_014244	novel	Novel_lncRNA	11	22746911	22747592	-	1	682	66	LINC4825	0.21999	0.252167	0.542701	0.135333	0.006382	0.086627	0.338286	0.076114
TCONS_00025140	XLOC_014237	XLOC_014237	novel	Novel_lncRNA	11	22669554	22669783	-	1	230	76	LINC4820	11.7074	9.20606	9.77538	5.51174	3.70581	3.75363	10.2296	4.32373
TCONS_00025144	XLOC_014240	XLOC_014240	novel	Novel_lncRNA	11	22704289	22704528	-	1	240	65	LINC4821	0	0	0	0	0.408024	0	0	0.136008
TCONS_00025145	XLOC_014241	XLOC_014241	novel	Novel_lncRNA	11	22713790	22714029	-	1	240	79	LINC4822	0	0	0	0.264457	0	0	0	0.0881523
TCONS_00025146	XLOC_014242	XLOC_014242	novel	Novel_lncRNA	11	22722112	22724309	-	2	334	41	LINC4823	0	0	0	0.122116	0.370181	0.192435	0	0.228244
TCONS_00024813	XLOC_014054	XLOC_014054	novel	Novel_lncRNA	11	17175129	17175688	-	1	560	74	LINC4706	0.357937	0	0	0	0	0	0.119312	0
TCONS_00024812	XLOC_014053	XLOC_014053	novel	Novel_lncRNA	11	17122790	17123098	-	1	309	68	LINC4705	0.322182	0.101466	0.272809	0	0	0	0.232152	0
TCONS_00100129	XLOC_056550	XLOC_056550	novel	Novel_lncRNA	7	25619556	25619772	+	1	217	48	LINC18724	0.097368	0.221379	0.28321	0	0.103792	0.169466	0.200652	0.091086
TCONS_00086950	XLOC_048946	XLOC_048946	novel	Novel_lncRNA	6	11618284	11618634	+	1	351	91	LINC16057	0.095178	0.167749	0.062449	0.358637	0.137016	0.171753	0.108459	0.222469
TCONS_00007265	XLOC_004284	XLOC_004284	novel	Novel_lncRNA	1	28632846	28633585	-	1	740	74	LINC1483	0.029645	0.035188	0	0.125367	0.372442	0.360897	0.021611	0.286235
TCONS_00007261	XLOC_004280	XLOC_004280	novel	Novel_lncRNA	1	28620593	28621026	-	1	434	127	LINC1480	66.9827	72.9086	59.3285	21.1556	14.4264	16.7373	66.4066	17.4397
TCONS_00007260	XLOC_004279	XLOC_004279	novel	Novel_lncRNA	1	28605171	28605482	-	1	312	68	LINC1479	2.89699	2.76385	1.15871	1.69185	1.56438	1.06797	2.27319	1.4414
TCONS_00007263	XLOC_004282	XLOC_004282	novel	Novel_lncRNA	1	28624034	28624360	-	1	327	54	LINC1482	0	0	0	0	0.299467	0	0	0.0998223
TCONS_00007262	XLOC_004281	XLOC_004281	novel	Novel_lncRNA	1	28622422	28622738	-	1	317	89	LINC1481	0.21007	0	0.774831	0	0	0	0.3283	0
TCONS_00019691	XLOC_011306	XLOC_011306	novel	Novel_lncRNA	11	11928391	11928749	+	1	359	44	LINC3862	0.079719	0	0	0.349171	0.203368	0.251608	0.026573	0.268049
TCONS_00019697	XLOC_011310	XLOC_011310	novel	Novel_lncRNA	11	12068380	12068603	+	1	224	49	LINC3863	0.037285	0.167963	0.205541	0.070837	0.375479	0.033641	0.13693	0.159986
TCONS_00076454	XLOC_043337	XLOC_043337	novel	Novel_lncRNA	5	43802269	43802997	+	1	729	85	LINC14572	0	0	0	0.043532	0.560003	0.082007	0	0.228514
TCONS_00076566	XLOC_043406	XLOC_043406	novel	Novel_lncRNA	5	44538549	44538774	+	1	226	50	LINC14588	0.295641	0	0	0	0.012999	0.034233	0.098547	0.015744
TCONS_00076562	XLOC_043405	XLOC_043405	novel	Novel_lncRNA	5	44531700	44538107	+	3	4382	118	LINC14587	1.14125	0.431278	0.643818	0.649792	1.58476	1.12616	0.738781	1.12024
TCONS_00025075	XLOC_014209	XLOC_014209	novel	Novel_lncRNA	11	21659122	21661123	-	2	1483	93	LINC4798	0.096572	0.607061	0.123651	0.43706	0.269386	0.162945	0.275761	0.289797
TCONS_00025076	XLOC_014210	XLOC_014210	novel	Novel_lncRNA	11	21731743	21731961	-	1	219	63	LINC4800	0.256276	0	0	0.055065	0.2981	0	0.0854253	0.117722
TCONS_00074058	XLOC_042103	XLOC_042103	novel	Novel_lncRNA	5	27855666	27856925	+	2	547	77	LINC14267	0	0	0	0	0	0.322918	0	0.107639
TCONS_00071027	XLOC_040283	XLOC_040283	novel	Novel_lncRNA	4	33185292	33185613	-	1	322	48	LINC13627	0	0	0	0.14619	0	0.36633	0	0.17084
TCONS_00071023	XLOC_040280	XLOC_040280	novel	Novel_lncRNA	4	33117972	33120071	-	2	1347	71	LINC13626	0.517894	0.081585	0.140524	0.100143	0.028999	0.081305	0.246668	0.070149
TCONS_00074057	XLOC_042102	XLOC_042102	novel	Novel_lncRNA	5	27853496	27853698	+	1	203	59	LINC14266	0.329138	0	0.159444	0	0	0	0.162861	0
TCONS_00035310	XLOC_019950	XLOC_019950	novel	Novel_lncRNA	12	29820684	29821147	-	1	464	59	LINC6822	0.320395	0.022676	0.065562	0.005472	0.280927	0.055868	0.136211	0.114089
TCONS_00025072	XLOC_014208	XLOC_014208	novel	Novel_lncRNA	11	21654511	21654856	-	1	346	49	LINC4796	0.287085	0.031332	0	0	0	0	0.106139	0
TCONS_00035313	XLOC_019953	XLOC_019953	novel	Novel_lncRNA	12	29832146	29832537	-	1	392	73	LINC6824	0.115051	0.035246	0.063495	0.35027	0.136563	0.384216	0.071264	0.29035
TCONS_00027438	XLOC_015490	XLOC_015490	novel	Novel_lncRNA	12	1494431	1494680	+	1	250	62	LINC5213	0.104231	0.187906	0	0.052045	0.326419	0.081184	0.097379	0.153216
TCONS_00025073	XLOC_014209	XLOC_014209	novel	Novel_lncRNA	11	21659122	21661102	-	1	1981	81	LINC4797	0.00062	0.024739	0.279141	0.032826	0.038667	0.287437	0.1015	0.119643
TCONS_00035319	XLOC_019955	XLOC_019955	novel	Novel_lncRNA	12	29917032	29919045	-	4	1160	84	LINC6825	0.220683	1.8119	0.391821	0.175145	0.130865	0.403035	0.808133	0.236348
TCONS_00038335	XLOC_021554	XLOC_021554	novel	Novel_lncRNA	13	5455129	5455361	+	1	233	42	LINC7187	0	0	0	0	0.280188	0.129368	0	0.136519
TCONS_00073884	XLOC_042024	XLOC_042024	novel	Novel_lncRNA	5	25665932	25668011	+	1	2080	94	LINC14238	0.551513	0.462273	0.16877	0.68952	0.119839	0.311109	0.394185	0.373489
TCONS_00073885	XLOC_042025	XLOC_042025	novel	Novel_lncRNA	5	25669239	25669481	+	1	243	42	LINC14239	0.0527	0	0	0.391788	0	0.008683	0.0175667	0.13349
TCONS_00127267	XLOC_071632	XLOC_071632	novel	Novel_lncRNA	9	35484601	35484946	-	1	346	61	LINC23286	0	0	0.26643	0	0	0	0.08881	0
TCONS_00040881	XLOC_023086	XLOC_023086	novel	Novel_lncRNA	13	34312018	34312713	+	1	696	231	LINC7841	0.230236	0.050698	0.397761	0.324947	0.453016	0.406955	0.226232	0.394973
TCONS_00040883	XLOC_023088	XLOC_023088	novel	Novel_lncRNA	13	34327866	34328211	+	1	346	48	LINC7842	0	0	0	0.266903	0.084278	0.605757	0	0.318979
TCONS_00006604	XLOC_003884	XLOC_003884	novel	Novel_lncRNA	1	23290931	23291214	-	1	284	80	LINC1318	0.529344	0	0	0	0	0	0.176448	0
TCONS_00006605	XLOC_003885	XLOC_003885	novel	Novel_lncRNA	1	23295976	23296325	-	1	350	54	LINC1319	0	0	0	0.270199	0	0.330134	0	0.200111
TCONS_00006606	XLOC_003886	XLOC_003886	novel	Novel_lncRNA	1	23297070	23300058	-	1	2989	244	LINC1320	0.034822	0.126514	0.020561	2.67852	0.962477	4.08293	0.0606323	2.57464
TCONS_00045630	XLOC_025899	XLOC_025899	novel	Novel_lncRNA	13	36840296	36840596	-	1	301	52	LINC8784	0	0	0.40971	0	0	0	0.13657	0
TCONS_00006602	XLOC_003882	XLOC_003882	novel	Novel_lncRNA	1	23281377	23281651	-	1	275	44	LINC1317	0	0	0	0	0.244518	0.274024	0	0.172847
TCONS_00072597	XLOC_041170	XLOC_041170	novel	Novel_lncRNA	5	7729135	7736838	+	3	750	98	LINC13849	0.360389	0.195743	0.309089	0.166345	0.032736	0.042468	0.288407	0.0805163
TCONS_00072593	XLOC_041166	XLOC_041166	novel	Novel_lncRNA	5	7703564	7703977	+	1	414	62	LINC13847	0.524782	0.962695	0.295902	0	0.078845	0.145131	0.59446	0.0746587
TCONS_00072599	XLOC_041171	XLOC_041171	novel	Novel_lncRNA	5	7733366	7734656	+	1	1291	179	LINC13850	0.219611	0.361036	0.110005	0.098326	0.062873	0.104523	0.230217	0.088574
TCONS_00082726	XLOC_046820	XLOC_046820	novel	Novel_lncRNA	5	41513479	41513760	-	1	282	65	LINC15627	0.124784	0.332789	0	0	0	0	0.152524	0
TCONS_00001958	XLOC_001128	XLOC_001128	novel	Novel_lncRNA	1	19008436	19008656	+	1	221	48	LINC393	0	0	0	0.287193	0	0	0	0.095731
TCONS_00116603	XLOC_065762	XLOC_065762	novel	Novel_lncRNA	8	31131325	31132173	-	2	625	88	LINC21587	0.797605	0.495843	0.377634	0.172718	0.211947	0.522305	0.557027	0.302323
TCONS_00001950	XLOC_001124	XLOC_001124	novel	Novel_lncRNA	1	18592369	18592928	+	1	560	132	LINC390	0	0	0	0.283347	0	0	0	0.094449
TCONS_00001957	XLOC_001127	XLOC_001127	novel	Novel_lncRNA	1	18940067	18940360	+	1	294	43	LINC392	0.100753	0.004338	0.261295	0	0	0	0.122129	0
TCONS_00001956	XLOC_001126	XLOC_001126	novel	Novel_lncRNA	1	18855717	18856063	+	1	347	38	LINC391	1.02966	1.14567	0.773078	0.160046	0.258376	0.086866	0.982802	0.168429
TCONS_00031361	XLOC_017664	XLOC_017664	novel	Novel_lncRNA	12	35786429	35786948	+	1	520	54	LINC6022	0.295528	0.122633	0.022219	0	0	0.011439	0.146793	0.003813
TCONS_00031362	XLOC_017665	XLOC_017665	novel	Novel_lncRNA	12	35793673	35794278	+	1	606	105	LINC6023	0.844007	0.828259	0.608312	1.11285	0.867723	2.8109	0.760193	1.59716
TCONS_00039178	XLOC_022000	XLOC_022000	novel	Novel_lncRNA	13	12826125	12826398	+	1	274	81	LINC7348	0.304813	0	0	0	0	0	0.101604	0
TCONS_00031364	XLOC_017667	XLOC_017667	novel	Novel_lncRNA	12	35809907	35810394	+	1	488	105	LINC6024	0	0	0	0.064814	0	0.369989	0	0.144934
TCONS_00031366	XLOC_017669	XLOC_017669	novel	Novel_lncRNA	12	35821247	35821990	+	1	744	102	LINC6025	0.044903	0	0	0.170617	0.45453	0.161922	0.0149677	0.262356
TCONS_00039177	XLOC_021999	XLOC_021999	novel	Novel_lncRNA	13	12823933	12824250	+	1	318	78	LINC7347	0.023462	0.300797	0	0	0	0	0.108086	0
TCONS_00057828	XLOC_032571	XLOC_032571	novel	Novel_lncRNA	3	13418887	13419224	+	1	338	65	LINC10951	0	0	0	0	0.386295	0	0	0.128765
TCONS_00057829	XLOC_032572	XLOC_032572	novel	Novel_lncRNA	3	13428101	13428479	+	1	379	70	LINC10952	0.510465	0.286016	0.455924	0.265155	0.232948	0.226825	0.417468	0.241643
TCONS_00057822	XLOC_032565	XLOC_032565	novel	Novel_lncRNA	3	13237288	13237613	+	1	326	35	LINC10945	0	0	0.377034	0	0	0	0.125678	0
TCONS_00057823	XLOC_032566	XLOC_032566	novel	Novel_lncRNA	3	13275104	13275425	+	1	322	105	LINC10946	0	0	0	0	0	0.280832	0	0.0936107
TCONS_00057820	XLOC_032563	XLOC_032563	novel	Novel_lncRNA	3	13232910	13233529	+	1	620	60	LINC10944	0	0	0.173301	0.041205	0	0.243086	0.057767	0.0947637
TCONS_00057826	XLOC_032569	XLOC_032569	novel	Novel_lncRNA	3	13290959	13291238	+	1	280	41	LINC10949	0.413218	0.333268	0.081759	0.395174	0.287949	0	0.276082	0.227708
TCONS_00057827	XLOC_032570	XLOC_032570	novel	Novel_lncRNA	3	13302635	13302854	+	1	220	70	LINC10950	0	0.188891	0.338477	0	0	0	0.175789	0
TCONS_00057824	XLOC_032567	XLOC_032567	novel	Novel_lncRNA	3	13282536	13282898	+	1	363	68	LINC10947	0.394509	0.659394	0.430309	0.653031	0.353696	0.952718	0.494737	0.653148
TCONS_00057825	XLOC_032568	XLOC_032568	novel	Novel_lncRNA	3	13283370	13284064	+	1	695	50	LINC10948	0.52803	1.01844	0.548172	0.970055	0.489473	1.85323	0.698215	1.10425
TCONS_00085006	XLOC_047938	XLOC_047938	novel	Novel_lncRNA	6	1537306	1537593	+	1	288	33	LINC15839	0.425326	0	0.160043	0	0.330575	0.045702	0.195123	0.125426
TCONS_00088276	XLOC_049791	XLOC_049791	novel	Novel_lncRNA	6	31192879	31193814	+	1	936	136	LINC16479	0.67505	0.37437	0.456	0.401884	0.31247	0.318924	0.501807	0.344426
TCONS_00001379	XLOC_000761	XLOC_000761	novel	Novel_lncRNA	1	8777286	8777566	+	1	281	64	LINC231	0.404615	0.056734	0	0	0	0	0.153783	0
TCONS_00001378	XLOC_000760	XLOC_000760	novel	Novel_lncRNA	1	8776494	8776833	+	1	340	68	LINC230	0.112996	0.006877	0.361509	0	0.096006	0.17731	0.160461	0.0911053
TCONS_00001376	XLOC_000758	XLOC_000758	novel	Novel_lncRNA	1	8759065	8759295	+	1	231	36	LINC229	0	0	0	0.272929	0	0	0	0.0909763
TCONS_00001373	XLOC_000756	XLOC_000756	novel	Novel_lncRNA	1	8722677	8722907	+	1	231	49	LINC228	0	0.275136	0	0	0	0	0.091712	0
TCONS_00084567	XLOC_047736	XLOC_047736	novel	Novel_lncRNA	5	50114903	50115590	-	1	688	97	LINC15805	0	0	0	0.320116	0.14186	0	0	0.153992
TCONS_00084566	XLOC_047735	XLOC_047735	novel	Novel_lncRNA	5	50109241	50109597	-	1	357	38	LINC15804	0.280735	0	0.086074	0	0.044803	0	0.12227	0.0149343
TCONS_00084565	XLOC_047734	XLOC_047734	novel	Novel_lncRNA	5	50100088	50100443	-	1	356	61	LINC15803	0.654073	0.276451	0.209746	0.807633	0.296161	0.143375	0.38009	0.415723
TCONS_00084560	XLOC_047732	XLOC_047732	novel	Novel_lncRNA	5	50088620	50091191	-	1	2572	409	LINC15802	0.007577	0	0.00448	0.163599	0.658317	0.045589	0.004019	0.289168
TCONS_00011121	XLOC_006540	XLOC_006540	novel	Novel_lncRNA	10	25885956	25886401	+	1	446	128	LINC2256	0	0.02383	0	0.49808	0.061478	0.074343	0.00794333	0.2113
TCONS_00011120	XLOC_006539	XLOC_006539	novel	Novel_lncRNA	10	25885446	25885817	+	1	372	75	LINC2255	0	0	0	0.023318	0	0.324114	0	0.115811
TCONS_00011125	XLOC_006544	XLOC_006544	novel	Novel_lncRNA	10	25978477	25980011	+	3	1238	120	LINC2257	0.655556	0.802348	0.767628	0	0	0.024348	0.741844	0.008116
TCONS_00011127	XLOC_006546	XLOC_006546	novel	Novel_lncRNA	10	26040642	26040842	+	1	201	67	LINC2258	17.7154	19.5706	13.2702	13.8539	6.45531	8.36496	16.8521	9.55804
TCONS_00106469	XLOC_060047	XLOC_060047	novel	Novel_lncRNA	7	31755639	31755905	-	1	267	67	LINC19859	0.062561	0	0.163424	0.189379	0.305636	0	0.0753283	0.165005
TCONS_00073315	XLOC_041636	XLOC_041636	novel	Novel_lncRNA	5	15770450	15770897	+	1	448	81	LINC14029	1.03702	0.243048	0.680069	0.408727	0.727036	0.638849	0.65338	0.591537
TCONS_00106467	XLOC_060045	XLOC_060045	novel	Novel_lncRNA	7	31729809	31730024	-	1	216	55	LINC19858	0	0	0.284521	0.133698	0	0	0.0948403	0.044566
TCONS_00106465	XLOC_060043	XLOC_060043	novel	Novel_lncRNA	7	31667071	31667280	-	1	210	49	LINC19857	0	0.303155	0	0	0	0	0.101052	0
TCONS_00073311	XLOC_041633	XLOC_041633	novel	Novel_lncRNA	5	15713397	15714010	+	1	614	101	LINC14028	0.379779	0.70035	0.422889	0.258427	0.265814	0.147277	0.501006	0.223839
TCONS_00042626	XLOC_024027	XLOC_024027	novel	Novel_lncRNA	13	4995847	5001881	-	2	665	55	LINC8051	0.098199	0	0	0.11125	0.196342	0.550727	0.032733	0.286106
TCONS_00037209	XLOC_020914	XLOC_020914	novel	Novel_lncRNA	12	39929682	39929924	-	1	243	77	LINC7020	0	0.102783	0.379362	0	0	0	0.160715	0
TCONS_00011693	XLOC_006886	XLOC_006886	novel	Novel_lncRNA	10	31531232	31532573	+	1	1342	58	LINC2394	0	0.028709	0.080141	0.151659	0.624435	0.14974	0.0362833	0.308611
TCONS_00011692	XLOC_006885	XLOC_006885	novel	Novel_lncRNA	10	31520002	31521198	+	1	1197	93	LINC2393	0	0.013318	0	0.079536	0.312512	0.100727	0.00443933	0.164258
TCONS_00000778	XLOC_000382	XLOC_000382	novel	Novel_lncRNA	1	3696948	3697248	+	1	301	51	LINC98	0.332965	0	0	0	0	0	0.110988	0
TCONS_00000779	XLOC_000383	XLOC_000383	novel	Novel_lncRNA	1	3698094	3698400	+	1	307	55	LINC99	0.326457	0	0.090083	0	0	0	0.138847	0
TCONS_00000772	XLOC_000379	XLOC_000379	novel	Novel_lncRNA	1	3673053	3675623	+	5	777	88	LINC95	0	0.889296	0.340927	0.469306	0.240557	0	0.410074	0.236621
TCONS_00000773	XLOC_000379	XLOC_000379	novel	Novel_lncRNA	1	3673053	3675623	+	5	773	104	LINC94	1.03265	0	0.510629	0	0	0.235772	0.514427	0.0785907
TCONS_00000777	XLOC_000381	XLOC_000381	novel	Novel_lncRNA	1	3695488	3695707	+	1	220	72	LINC97	0.37963	0	0	0	0	0	0.126543	0
TCONS_00040712	XLOC_022990	XLOC_022990	novel	Novel_lncRNA	13	33222384	33222671	+	1	288	53	LINC7811	0.090479	0.3587	0.190274	0	0	0.053378	0.213151	0.0177927
TCONS_00087144	XLOC_049058	XLOC_049058	novel	Novel_lncRNA	6	13157572	13164965	+	9	1831	99	LINC16096	0.423528	0.307338	0.351572	0.278832	0.402339	0.288566	0.360813	0.323246
TCONS_00087145	XLOC_049058	XLOC_049058	novel	Novel_lncRNA	6	13157574	13164965	+	6	3710	109	LINC16098	0.987755	0.250393	0.970677	0.686493	1.45894	1.04448	0.736275	1.0633
TCONS_00087146	XLOC_049058	XLOC_049058	novel	Novel_lncRNA	6	13157574	13164965	+	7	3201	99	LINC16097	0.923328	0.474578	1.12935	1.03282	1.64631	1.55714	0.842418	1.41209
TCONS_00087140	XLOC_049058	XLOC_049058	novel	Novel_lncRNA	6	13157562	13164965	+	8	3456	109	LINC16093	0.202915	0.295432	0.164283	0.268344	0.453434	0.299129	0.220877	0.340302
TCONS_00087141	XLOC_049058	XLOC_049058	novel	Novel_lncRNA	6	13157562	13164965	+	6	3647	109	LINC16092	0.349876	0.210274	0.084922	0.06676	0.181838	0.098233	0.215024	0.11561
TCONS_00087143	XLOC_049058	XLOC_049058	novel	Novel_lncRNA	6	13157571	13164965	+	6	3285	99	LINC16095	0.656967	0.67652	0.113936	0.30538	0.006605	0.108167	0.482474	0.140051
TCONS_00087149	XLOC_049061	XLOC_049061	novel	Novel_lncRNA	6	13219710	13225422	+	2	1034	108	LINC16099	0	0	0	8.73697	10.6889	14.3079	0	11.2446
TCONS_00004471	XLOC_002585	XLOC_002585	novel	Novel_lncRNA	1	633672	634476	-	1	805	67	LINC805	0.1162	0.018088	0.248117	0.301316	0.119187	0.142039	0.127468	0.187514
TCONS_00004472	XLOC_002586	XLOC_002586	novel	Novel_lncRNA	1	636128	637764	-	5	588	92	LINC806	0.295893	0.074108	0.332787	0.66528	0.194685	0.379824	0.234263	0.413263
TCONS_00004475	XLOC_002589	XLOC_002589	novel	Novel_lncRNA	1	678094	678680	-	1	587	70	LINC807	0.070476	0.053412	0.064563	0.321133	0.092062	0	0.062817	0.137732
TCONS_00097365	XLOC_054934	XLOC_054934	novel	Novel_lncRNA	7	1132848	1133116	+	1	269	42	LINC18104	0	0	0	0	0	0.312632	0	0.104211
TCONS_00097362	XLOC_054932	XLOC_054932	novel	Novel_lncRNA	7	1120845	1121302	+	1	458	66	LINC18103	0.509622	0.054479	0.092997	0.059358	0.071033	0	0.219033	0.0434637
TCONS_00029443	XLOC_016606	XLOC_016606	novel	Novel_lncRNA	12	19595777	19604357	+	2	846	147	LINC5637	0.369989	0.07701	0.299098	0.183953	0.219872	0.335631	0.248699	0.246485
TCONS_00029445	XLOC_016607	XLOC_016607	novel	Novel_lncRNA	12	19622858	19623062	+	1	205	53	LINC5639	0	0	0.299788	0	0	0	0.0999293	0
TCONS_00029444	XLOC_016606	XLOC_016606	novel	Novel_lncRNA	12	19603374	19604357	+	1	984	147	LINC5638	0.310072	0.22844	0.279631	0.250392	0.23792	0.215076	0.272714	0.234463
TCONS_00029447	XLOC_016609	XLOC_016609	novel	Novel_lncRNA	12	19634076	19634297	+	1	222	36	LINC5640	0	0.287247	0	0	0	0	0.095749	0
TCONS_00093840	XLOC_052919	XLOC_052919	novel	Novel_lncRNA	6	18390175	18390447	-	1	273	90	LINC17393	0.020259	0.116793	0.296402	0.165843	0	0	0.144485	0.055281
TCONS_00093841	XLOC_052920	XLOC_052920	novel	Novel_lncRNA	6	18441358	18441914	-	1	557	54	LINC17394	0.557591	0.114391	0.606658	0.141772	0.101579	0.189136	0.426213	0.144162
TCONS_00056053	XLOC_031527	XLOC_031527	novel	Novel_lncRNA	2	38316725	38317601	-	4	562	187	LINC10583	0.374298	0.052679	0.27229	0.084255	0	0	0.233089	0.028085
TCONS_00056055	XLOC_031529	XLOC_031529	novel	Novel_lncRNA	2	38330802	38331302	-	1	501	166	LINC10584	0.266726	0.254567	0.245336	0.525113	0.388967	0.298819	0.255543	0.4043
TCONS_00093847	XLOC_052926	XLOC_052926	novel	Novel_lncRNA	6	18601064	18601344	-	1	281	50	LINC17397	0.411352	0.642984	0.16403	0.357252	0.211934	1.99825	0.406122	0.855811
TCONS_00093848	XLOC_052927	XLOC_052927	novel	Novel_lncRNA	6	18606244	18606469	-	1	226	43	LINC17398	0	0	0	0	0	0.26586	0	0.08862
TCONS_00093849	XLOC_052928	XLOC_052928	novel	Novel_lncRNA	6	18606853	18608697	-	2	626	124	LINC17399	0	0	0	0.050695	0	4.23377	0	1.42816
TCONS_00098748	XLOC_055668	XLOC_055668	novel	Novel_lncRNA	7	8371404	8372053	+	1	650	202	LINC18312	0.308377	0.294154	0.187521	0	0.047205	0.073888	0.263351	0.0403643
TCONS_00107737	XLOC_060684	XLOC_060684	novel	Novel_lncRNA	7	39618177	39618574	-	1	398	87	LINC20060	0.377723	0	0.153384	0	0.082015	0	0.177036	0.0273383
TCONS_00092460	XLOC_052116	XLOC_052116	novel	Novel_lncRNA	6	6921779	6922051	-	1	273	40	LINC17128	0.303482	0	0.030766	0	0	0	0.111416	0
TCONS_00092466	XLOC_052119	XLOC_052119	novel	Novel_lncRNA	6	6937481	6937946	-	1	466	68	LINC17129	0	0	0	0	0	0.389396	0	0.129799
TCONS_00093598	XLOC_052781	XLOC_052781	novel	Novel_lncRNA	6	15753740	15754793	-	1	1054	350	LINC17334	0.495132	0.195038	0.357447	0.965909	0.839245	0.504236	0.349206	0.769797
TCONS_00093599	XLOC_052782	XLOC_052782	novel	Novel_lncRNA	6	15802600	15802804	-	1	205	49	LINC17335	0.081482	0.155534	0.299788	0.386494	0	0.367593	0.178935	0.251362
TCONS_00004291	XLOC_002503	XLOC_002503	novel	Novel_lncRNA	1	37262374	37262623	+	1	250	75	LINC792	0.062361	0.031884	0	0	0.391703	0	0.031415	0.130568
TCONS_00004293	XLOC_002505	XLOC_002505	novel	Novel_lncRNA	1	37265129	37265480	+	1	352	62	LINC793	0	0.362323	0	0	0.029674	0	0.120774	0.00989133
TCONS_00086233	XLOC_048578	XLOC_048578	novel	Novel_lncRNA	6	7251526	7252626	+	1	1101	78	LINC15974	0.295	0.149849	0.314885	0.210251	0.157499	0.367741	0.253245	0.245164
TCONS_00002736	XLOC_001615	XLOC_001615	novel	Novel_lncRNA	1	28117104	28117503	+	1	400	51	LINC600	0.08324	0	0.11011	0.396685	0	0	0.06445	0.132228
TCONS_00048278	XLOC_027239	XLOC_027239	novel	Novel_lncRNA	2	14114608	14118309	+	2	501	59	LINC9186	0.064864	0.874436	0.25853	0.105016	0.195026	0.080124	0.399277	0.126722
TCONS_00048272	XLOC_027233	XLOC_027233	novel	Novel_lncRNA	2	14093925	14094969	+	1	1045	79	LINC9181	0.014706	0.076584	0.029405	0.159028	0.014577	0.271909	0.0402317	0.148505
TCONS_00048271	XLOC_027232	XLOC_027232	novel	Novel_lncRNA	2	14089377	14090237	+	1	861	66	LINC9180	0.096226	0.425867	0.035689	0.294742	0.032099	0.2024	0.185927	0.176414
TCONS_00048270	XLOC_027231	XLOC_027231	novel	Novel_lncRNA	2	14088694	14089255	+	1	562	75	LINC9179	0	0.056167	0	0.221541	0	0.50935	0.0187223	0.24363
TCONS_00048277	XLOC_027238	XLOC_027238	novel	Novel_lncRNA	2	14113248	14113951	+	1	704	75	LINC9185	0.142361	0	0	0.042373	0.046366	0.406612	0.0474537	0.165117
TCONS_00048276	XLOC_027237	XLOC_027237	novel	Novel_lncRNA	2	14109314	14109733	+	1	420	59	LINC9184	0	0.273042	0.365813	0.151118	0	0.358841	0.212952	0.169986
TCONS_00048275	XLOC_027236	XLOC_027236	novel	Novel_lncRNA	2	14107503	14109199	+	1	1697	69	LINC9183	0.019621	3.38228	0.850445	4.88804	2.44426	9.3142	1.41745	5.54883
TCONS_00116815	XLOC_065881	XLOC_065881	novel	Novel_lncRNA	8	32847890	32848283	-	1	394	110	LINC21638	0	0	0	0	0	0.306017	0	0.102006
TCONS_00123170	XLOC_069415	XLOC_069415	novel	Novel_lncRNA	9	1658060	1658815	-	1	756	64	LINC22627	0.004566	0.421611	0.078853	0	0.043033	0.042662	0.168343	0.028565
TCONS_00028717	XLOC_016162	XLOC_016162	novel	Novel_lncRNA	12	9201791	9202190	+	1	400	59	LINC5419	0	0	0.30293	0	0	0	0.100977	0
TCONS_00118077	XLOC_066598	XLOC_066598	novel	Novel_lncRNA	9	2498640	2500022	+	1	1383	100	LINC21840	0.285683	0.07877	0.197819	0	0.001259	0	0.187424	0.000419667
TCONS_00063909	XLOC_036216	XLOC_036216	novel	Novel_lncRNA	4	3720023	3720409	+	1	387	46	LINC12297	0.316522	0.205423	0.039701	0.0205	0.042173	0	0.187215	0.020891
TCONS_00044712	XLOC_025389	XLOC_025389	novel	Novel_lncRNA	13	31533653	31535142	-	2	1137	85	LINC8633	0.293826	0.254892	0.504122	0.150367	0.1517	0.142646	0.350947	0.148238
TCONS_00044713	XLOC_025390	XLOC_025390	novel	Novel_lncRNA	13	31535930	31538099	-	3	818	84	LINC8635	0	0.170866	0.410675	0.973279	0.160091	0.36269	0.193847	0.498687
TCONS_00044714	XLOC_025390	XLOC_025390	novel	Novel_lncRNA	13	31535930	31538099	-	2	1077	92	LINC8634	0	0.063193	0.046708	0.085737	0.120702	0.192647	0.0366337	0.133029
TCONS_00044715	XLOC_025390	XLOC_025390	novel	Novel_lncRNA	13	31535930	31538102	-	1	2173	115	LINC8637	0.34463	0.272373	0.116074	0.062815	0.063111	0.103553	0.244359	0.076493
TCONS_00044716	XLOC_025390	XLOC_025390	novel	Novel_lncRNA	13	31535930	31538102	-	2	1892	115	LINC8636	0	0.155789	0.363326	0.165705	0.070138	0.184728	0.173038	0.14019
TCONS_00044717	XLOC_025391	XLOC_025391	novel	Novel_lncRNA	13	31545919	31546211	-	1	293	78	LINC8638	0	0	0	0	0.445624	0	0	0.148541
TCONS_00121990	XLOC_068792	XLOC_068792	novel	Novel_lncRNA	9	36657342	36657706	+	1	365	43	LINC22494	0.319735	0.006697	0	0	0	0	0.108811	0
TCONS_00094109	XLOC_053094	XLOC_053094	novel	Novel_lncRNA	6	23627518	23628517	-	1	1000	71	LINC17472	0.162472	0.34956	0.153846	0.095839	0.003808	0.030243	0.221959	0.0432967
TCONS_00126674	XLOC_071291	XLOC_071291	novel	Novel_lncRNA	9	30662279	30662510	-	1	232	76	LINC23169	0	0.274866	0.055187	0	0	0	0.110018	0
TCONS_00126675	XLOC_071292	XLOC_071292	novel	Novel_lncRNA	9	30702942	30703318	-	1	377	70	LINC23170	0.354456	0	0	0	0	0	0.118152	0
TCONS_00094106	XLOC_053092	XLOC_053092	novel	Novel_lncRNA	6	23595482	23595893	-	1	412	65	LINC17471	0.283801	0.135432	0.333138	0.189485	0.197806	0.01829	0.25079	0.135194
TCONS_00123281	XLOC_069462	XLOC_069462	novel	Novel_lncRNA	9	2042812	2043067	-	1	256	85	LINC22637	0	0	0	0	0.382523	0	0	0.127508
TCONS_00094100	XLOC_053088	XLOC_053088	novel	Novel_lncRNA	6	23544768	23545094	-	1	327	90	LINC17469	0.144391	0	0	0.291145	0.080191	0	0.0481303	0.123779
TCONS_00094101	XLOC_053089	XLOC_053089	novel	Novel_lncRNA	6	23550498	23551366	-	1	869	104	LINC17470	0.306088	0.077051	0.088417	0.081863	0.099787	0.108685	0.157185	0.0967783
TCONS_00126672	XLOC_071289	XLOC_071289	novel	Novel_lncRNA	9	30633184	30633467	-	1	284	65	LINC23168	0.352896	0	0	0	0	0	0.117632	0
TCONS_00002198	XLOC_001279	XLOC_001279	novel	Novel_lncRNA	1	23221108	23221381	+	1	274	91	LINC458	0	0	0.336441	0	0	0	0.112147	0
TCONS_00002199	XLOC_001280	XLOC_001280	novel	Novel_lncRNA	1	23260243	23260454	+	1	212	59	LINC459	0.315165	0.09074	0	0	0	0	0.135302	0
TCONS_00002191	XLOC_001275	XLOC_001275	novel	Novel_lncRNA	1	23135640	23136798	+	2	1054	120	LINC456	0	0	0.087462	0	0.298753	0	0.029154	0.0995843
TCONS_00002192	XLOC_001276	XLOC_001276	novel	Novel_lncRNA	1	23137608	23138774	+	1	1167	127	LINC457	0.03545	0	0	0.067984	0.48217	0.041163	0.0118167	0.197106
TCONS_00057010	XLOC_032021	XLOC_032021	novel	Novel_lncRNA	3	371872	372158	+	1	287	82	LINC10678	0	0.333287	0	0	0	0	0.111096	0
TCONS_00050045	XLOC_028218	XLOC_028218	novel	Novel_lncRNA	2	35153768	35154300	+	1	533	62	LINC9576	0.250295	0.238485	0.316699	0.05954	0.045727	0	0.268493	0.035089
TCONS_00057016	XLOC_032027	XLOC_032027	novel	Novel_lncRNA	3	442257	442554	+	1	298	45	LINC10680	0.336317	0.847756	0.394587	0	0	0	0.52622	0
TCONS_00050046	XLOC_028219	XLOC_028219	novel	Novel_lncRNA	2	35154548	35157342	+	1	2795	97	LINC9577	0.066456	0.020572	0.038076	0.031186	0.711777	0.333348	0.0417013	0.35877
TCONS_00058690	XLOC_033151	XLOC_033151	novel	Novel_lncRNA	3	24531465	24532323	+	1	859	90	LINC11219	0	0	0	0.350967	0.321353	0.137554	0	0.269958
TCONS_00020983	XLOC_012103	XLOC_012103	novel	Novel_lncRNA	11	31711026	31711419	+	1	394	61	LINC4177	0	0	0	0.080814	0	0.26853	0	0.116448
TCONS_00052755	XLOC_029587	XLOC_029587	novel	Novel_lncRNA	2	5189587	5189837	-	1	251	52	LINC9879	0.399292	0	0	0	0	0	0.133097	0
TCONS_00120482	XLOC_067922	XLOC_067922	novel	Novel_lncRNA	9	17079700	17080492	+	1	793	121	LINC22122	0	0	0	0	0.329301	0.190181	0	0.173161
TCONS_00081279	XLOC_046088	XLOC_046088	novel	Novel_lncRNA	5	33478466	33480756	-	1	2291	100	LINC15439	0.035361	0.029574	0	0.92725	0.469563	1.40302	0.021645	0.933277
TCONS_00081274	XLOC_046084	XLOC_046084	novel	Novel_lncRNA	5	33416984	33417309	-	1	326	41	LINC15436	0	0.187134	0	0	0.095456	0.277386	0.062378	0.124281
TCONS_00081275	XLOC_046085	XLOC_046085	novel	Novel_lncRNA	5	33430627	33431117	-	1	491	66	LINC15437	0	0.12901	0.125166	0.064418	0.331959	0.054023	0.0847253	0.150133
TCONS_00081276	XLOC_046086	XLOC_046086	novel	Novel_lncRNA	5	33439202	33439502	-	1	301	48	LINC15438	0.332965	0	0.133394	0	0	0	0.155453	0
TCONS_00081270	XLOC_046080	XLOC_046080	novel	Novel_lncRNA	5	33386061	33386773	-	2	480	136	LINC15433	0.626158	0.33213	0.543507	0.326824	0	0.125594	0.500598	0.150806
TCONS_00081271	XLOC_046081	XLOC_046081	novel	Novel_lncRNA	5	33399894	33400210	-	1	317	51	LINC15434	0.315105	0	0	0	0	0	0.105035	0
TCONS_00081272	XLOC_046082	XLOC_046082	novel	Novel_lncRNA	5	33401925	33406016	-	2	338	112	LINC15435	0	0	0	0	0.337686	0	0	0.112562
TCONS_00128100	XLOC_072101	XLOC_072101	novel	Novel_lncRNA	9	40330619	40331011	-	1	393	49	LINC23423	0	0.067339	0	0	0.456821	0	0.0224463	0.152274
TCONS_00128101	XLOC_072102	XLOC_072102	novel	Novel_lncRNA	9	40331118	40331483	-	1	366	40	LINC23424	0.061156	0	0.099629	0.033238	0.310366	0.141379	0.053595	0.161661
TCONS_00128102	XLOC_072103	XLOC_072103	novel	Novel_lncRNA	9	40331614	40332741	-	1	1128	167	LINC23425	0	0.113065	0.044767	0.056174	0.347255	0.125594	0.0526107	0.176341
TCONS_00128103	XLOC_072104	XLOC_072104	novel	Novel_lncRNA	9	40333923	40334200	-	1	278	38	LINC23426	0.458652	0.380014	0.214435	0.034627	0.233921	0.211794	0.351034	0.160114
TCONS_00127109	XLOC_071521	XLOC_071521	novel	Novel_lncRNA	9	34305997	34306326	-	1	330	45	LINC23251	0	0.034461	0.371843	0	0	0	0.135435	0
TCONS_00095275	XLOC_053860	XLOC_053860	novel	Novel_lncRNA	6	42229307	42229607	-	1	301	41	LINC17819	0	0	0	0	0.067959	0.300425	0	0.122795
TCONS_00120731	XLOC_068059	XLOC_068059	novel	Novel_lncRNA	9	20874676	20874998	+	1	323	67	LINC22195	0.100326	0.29614	0.095134	0.147375	0.303176	0	0.163867	0.150184
TCONS_00095276	XLOC_053861	XLOC_053861	novel	Novel_lncRNA	6	42230667	42231106	-	1	440	84	LINC17820	0	0	0	0.431305	0	0	0	0.143768
TCONS_00095271	XLOC_053856	XLOC_053856	novel	Novel_lncRNA	6	42215951	42217009	-	1	1059	81	LINC17817	0	0	0	0.304163	0	0.524863	0	0.276342
TCONS_00095270	XLOC_053855	XLOC_053855	novel	Novel_lncRNA	6	42211838	42212762	-	1	925	67	LINC17816	0	0.03447	0.01661	0.38928	0.159975	0.612412	0.0170267	0.387222
TCONS_00095272	XLOC_053857	XLOC_053857	novel	Novel_lncRNA	6	42218108	42218454	-	1	347	62	LINC17818	0	0	0	0	0	0.260599	0	0.0868663
TCONS_00129858	XLOC_073011	XLOC_073011	novel	Novel_lncRNA	CONTIG22	203100	204051	+	1	952	317	LINC23612	0.280267	0.033492	0.111573	0.13334	0.068576	0	0.141777	0.0673053
TCONS_00095474	XLOC_053982	XLOC_053982	novel	Novel_lncRNA	6	43685656	43690890	-	2	526	73	LINC17860	0.10711	0	0	0.4186	1.23797	0.186593	0.0357033	0.614388
TCONS_00129857	XLOC_073010	XLOC_073010	novel	Novel_lncRNA	CONTIG22	199586	199926	+	1	341	64	LINC23611	0	0.046751	0.025231	0.324173	0.040842	0	0.023994	0.121672
TCONS_00129856	XLOC_073009	XLOC_073009	novel	Novel_lncRNA	CONTIG22	197958	198575	+	1	618	80	LINC23610	0.065409	0.283589	0.294521	0.076342	0.132047	0.048775	0.214506	0.0857213
TCONS_00095471	XLOC_053979	XLOC_053979	novel	Novel_lncRNA	6	43665574	43672361	-	2	586	76	LINC17857	0.164187	0.146182	0.365663	0	0	0	0.225344	0
TCONS_00067372	XLOC_038101	XLOC_038101	novel	Novel_lncRNA	4	33165540	33166176	+	1	637	66	LINC12936	0	0	0	0	0	0.543861	0	0.181287
TCONS_00067376	XLOC_038105	XLOC_038105	novel	Novel_lncRNA	4	33214911	33215209	+	1	299	63	LINC12937	0.335192	0	0	0	0	0	0.111731	0
TCONS_00053804	XLOC_030257	XLOC_030257	novel	Novel_lncRNA	2	15918782	15918995	-	1	214	66	LINC10104	0	0	0	0	0.305065	0	0	0.101688
TCONS_00053808	XLOC_030260	XLOC_030260	novel	Novel_lncRNA	2	16124942	16125199	-	1	258	66	LINC10105	0.396228	0	0	0	0	0	0.132076	0
TCONS_00121663	XLOC_068606	XLOC_068606	novel	Novel_lncRNA	9	34532258	34533221	+	1	964	101	LINC22443	0.829526	2.06246	0.522445	0.09865	0.033861	0.21794	1.13814	0.116817
TCONS_00121660	XLOC_068604	XLOC_068604	novel	Novel_lncRNA	9	34519145	34519432	+	1	288	49	LINC22442	0	0.33213	0	0.098804	0	0	0.11071	0.0329347
TCONS_00015107	XLOC_008780	XLOC_008780	novel	Novel_lncRNA	10	17074039	17074263	-	1	225	44	LINC3015	0	0	0.27314	0	0	0	0.0910467	0
TCONS_00015105	XLOC_008778	XLOC_008778	novel	Novel_lncRNA	10	17048625	17049238	-	1	614	59	LINC3014	0.483323	0.781562	0.166737	0.334577	0.211499	0.203133	0.477207	0.249736
TCONS_00015104	XLOC_008777	XLOC_008777	novel	Novel_lncRNA	10	17033828	17034048	-	1	221	60	LINC3013	0.301322	0	0	0	0	0	0.100441	0
TCONS_00015103	XLOC_008776	XLOC_008776	novel	Novel_lncRNA	10	17009064	17009388	-	1	325	50	LINC3012	0	0	0	0	0.30131	0.207443	0	0.169584
TCONS_00015102	XLOC_008775	XLOC_008775	novel	Novel_lncRNA	10	16968744	16968982	-	1	239	72	LINC3011	0	0	0.147427	0	0	0.25308	0.0491423	0.08436
TCONS_00015100	XLOC_008773	XLOC_008773	novel	Novel_lncRNA	10	16943845	16946353	-	2	2266	80	LINC3010	0.044229	0.013396	0	0.207597	0.288102	0.181663	0.0192083	0.225787
TCONS_00096779	XLOC_054632	XLOC_054632	novel	Novel_lncRNA	6	51249160	51249735	-	1	576	73	LINC18024	0.078972	0.079711	0.002845	0.102661	0.407647	0.121757	0.0538427	0.210688
TCONS_00096773	XLOC_054628	XLOC_054628	novel	Novel_lncRNA	6	51236701	51239461	-	2	2657	106	LINC18022	0.050293	0.104195	0.011565	0.469433	5.60052	1.19255	0.055351	2.42083
TCONS_00096777	XLOC_054630	XLOC_054630	novel	Novel_lncRNA	6	51247045	51247285	-	1	241	72	LINC18023	0	0	0	0	0.795055	0	0	0.265018
TCONS_00067599	XLOC_038237	XLOC_038237	novel	Novel_lncRNA	4	174901	175420	-	1	520	39	LINC12962	0.064245	0.061316	0.586792	0	0.188319	0	0.237451	0.062773
TCONS_00121461	XLOC_068485	XLOC_068485	novel	Novel_lncRNA	9	32801066	32804528	+	3	545	58	LINC22399	0	0.004031	0.305356	0.319226	0.391703	0.319428	0.103129	0.343452
TCONS_00067597	XLOC_038235	XLOC_038235	novel	Novel_lncRNA	4	171922	172235	-	1	314	95	LINC12961	0	0	0.474951	0	0	0	0.158317	0
TCONS_00121463	XLOC_068485	XLOC_068485	novel	Novel_lncRNA	9	32801190	32804528	+	2	380	50	LINC22401	1.40663	0	0	0	0	0	0.468877	0
TCONS_00121464	XLOC_068486	XLOC_068486	novel	Novel_lncRNA	9	32801418	32801657	+	1	240	35	LINC22402	0	0.016385	0	0	0.408024	0.063216	0.00546167	0.15708
TCONS_00067592	XLOC_038232	XLOC_038232	novel	Novel_lncRNA	4	138726	139103	-	1	378	70	LINC12960	0.262193	0.168701	0.325167	0	0	0.14965	0.25202	0.0498833
TCONS_00069622	XLOC_039528	XLOC_039528	novel	Novel_lncRNA	4	25445928	25446315	-	1	388	53	LINC13441	0	0.325966	0	0.077429	0.167697	0	0.108655	0.0817087
TCONS_00063283	XLOC_035851	XLOC_035851	novel	Novel_lncRNA	3	31413454	31413704	-	1	251	44	LINC12178	0.189886	0.695276	0	0.313555	0.129614	0.173731	0.295054	0.205633
TCONS_00068572	XLOC_038903	XLOC_038903	novel	Novel_lncRNA	4	17048457	17049312	-	1	856	73	LINC13260	0.312219	0.260737	0.897438	0	0	0.140501	0.490131	0.0468337
TCONS_00090685	XLOC_051193	XLOC_051193	novel	Novel_lncRNA	6	51709716	51709962	+	1	247	34	LINC16919	0.405759	0	0	0	0	0	0.135253	0
TCONS_00060745	XLOC_034344	XLOC_034344	novel	Novel_lncRNA	3	7084904	7085506	-	2	462	57	LINC11565	0	0.34507	0	0	0.211725	0	0.115023	0.070575
TCONS_00099965	XLOC_056459	XLOC_056459	novel	Novel_lncRNA	7	22576351	22583859	+	2	630	130	LINC18661	0	0.178218	0	0	0.492046	0.661337	0.059406	0.384461
TCONS_00060747	XLOC_034346	XLOC_034346	novel	Novel_lncRNA	3	7122560	7123546	-	2	654	56	LINC11567	0	0.026652	0.350196	1.17218	0.886257	1.64202	0.125616	1.23349
TCONS_00060746	XLOC_034345	XLOC_034345	novel	Novel_lncRNA	3	7088941	7089152	-	1	212	70	LINC11566	0	0	0.28989	0	0	0	0.09663	0
TCONS_00060743	XLOC_034342	XLOC_034342	novel	Novel_lncRNA	3	7024703	7025042	-	1	340	59	LINC11564	0.294772	0	0	0	0	0	0.0982573	0
TCONS_00060742	XLOC_034341	XLOC_034341	novel	Novel_lncRNA	3	7006540	7006753	-	1	214	30	LINC11563	0	0	0	0	0	0.281707	0	0.0939023
TCONS_00065999	XLOC_037386	XLOC_037386	novel	Novel_lncRNA	4	26413844	26415494	+	1	1651	326	LINC12749	0.313503	0.134928	0.258768	1.66843	3.11769	1.14813	0.235733	1.97809
TCONS_00065998	XLOC_037385	XLOC_037385	novel	Novel_lncRNA	4	26396844	26397427	+	1	584	91	LINC12748	0.285832	0.109193	0	0	0	0.05041	0.131675	0.0168033
TCONS_00029875	XLOC_016863	XLOC_016863	novel	Novel_lncRNA	12	25727172	25727479	+	1	308	89	LINC5769	0	0	0	0	0.317941	0	0	0.10598
TCONS_00029876	XLOC_016864	XLOC_016864	novel	Novel_lncRNA	12	25730113	25730423	+	1	311	70	LINC5770	9.24792	14.1556	7.72884	8.68847	10.0067	12.2754	10.3775	10.3235
TCONS_00029877	XLOC_016865	XLOC_016865	novel	Novel_lncRNA	12	25730553	25730958	+	1	406	89	LINC5771	0.041142	0	0.036497	0.190418	0.556092	0.253911	0.0258797	0.333474
TCONS_00063139	XLOC_035753	XLOC_035753	novel	Novel_lncRNA	3	30546012	30546285	-	1	274	69	LINC12158	0	0	0	0	0	0.319761	0	0.106587
TCONS_00096190	XLOC_054373	XLOC_054373	novel	Novel_lncRNA	6	48129067	48129609	-	1	543	81	LINC17971	0.030762	0	0	0.477094	0.208997	0.631719	0.010254	0.43927
TCONS_00096192	XLOC_054375	XLOC_054375	novel	Novel_lncRNA	6	48186378	48186684	-	1	307	58	LINC17972	0	0	0	0	0.318977	0	0	0.106326
TCONS_00111319	XLOC_062548	XLOC_062548	novel	Novel_lncRNA	8	11636527	11636964	+	1	438	70	LINC20453	0	0	0	0.081631	0.117253	0.344094	0	0.180993
TCONS_00050864	XLOC_028622	XLOC_028622	novel	Novel_lncRNA	2	39092409	39092638	+	1	230	68	LINC9664	0.2905	0	0	0	0	0	0.0968333	0
TCONS_00052032	XLOC_029234	XLOC_029234	novel	Novel_lncRNA	2	1805169	1805524	-	1	356	60	LINC9802	0	0.029556	0.140982	0.19552	0.113697	0.296346	0.056846	0.201854
TCONS_00031705	XLOC_017821	XLOC_017821	novel	Novel_lncRNA	12	37363148	37363441	+	1	294	66	LINC6081	0	0	0	0.00704	0.207991	0.307578	0	0.174203
TCONS_00114369	XLOC_064371	XLOC_064371	novel	Novel_lncRNA	8	5194495	5194732	-	1	238	56	LINC21046	0.070184	0.200952	0.032278	2.28188	0.394309	1.9884	0.101138	1.55486
TCONS_00114367	XLOC_064369	XLOC_064369	novel	Novel_lncRNA	8	5183174	5183383	-	1	210	46	LINC21045	0	0.369455	0	0.290651	0	0.284202	0.123152	0.191618
TCONS_00050535	XLOC_028450	XLOC_028450	novel	Novel_lncRNA	2	37366072	37366446	+	1	375	93	LINC9627	0.089087	0	0.049165	0.507757	0.087045	0.7395	0.046084	0.444767
TCONS_00074522	XLOC_042367	XLOC_042367	novel	Novel_lncRNA	5	33176808	33177291	+	1	484	53	LINC14353	0.81494	0.065877	0.53965	0	0	0	0.473489	0
TCONS_00074523	XLOC_042368	XLOC_042368	novel	Novel_lncRNA	5	33181347	33182333	+	1	987	76	LINC14354	1.55665	0.591817	0.839969	0	0	0	0.996144	0
TCONS_00074525	XLOC_042370	XLOC_042370	novel	Novel_lncRNA	5	33200963	33201190	+	1	228	75	LINC14355	0	0	0	0	0.286333	0	0	0.0954443
TCONS_00114091	XLOC_064207	XLOC_064207	novel	Novel_lncRNA	8	3644774	3645615	-	1	842	81	LINC21017	0.528356	0.151218	0.327233	0.263829	0.385862	0.071598	0.335602	0.24043
TCONS_00114090	XLOC_064206	XLOC_064206	novel	Novel_lncRNA	8	3644394	3644643	-	1	250	40	LINC21016	860.152	788.955	725.194	431.182	406.52	379.547	791.434	405.75
TCONS_00029124	XLOC_016407	XLOC_016407	novel	Novel_lncRNA	12	13725334	13725715	+	1	382	60	LINC5531	0	0	0	0.079476	0.512131	0.174912	0	0.255506
TCONS_00029125	XLOC_016408	XLOC_016408	novel	Novel_lncRNA	12	13728781	13729089	+	1	309	71	LINC5532	0.324344	0	0	0	0	0	0.108115	0
TCONS_00061198	XLOC_034673	XLOC_034673	novel	Novel_lncRNA	3	16074918	16075353	-	1	436	72	LINC11776	1.79399	5.69606	0.800627	0.290902	0.148486	0.311105	2.76356	0.250164
TCONS_00070235	XLOC_039826	XLOC_039826	novel	Novel_lncRNA	4	29332600	29333179	-	1	580	99	LINC13541	0.0264	0.297588	0.473463	3.96402	0.586992	5.1951	0.265817	3.24871
TCONS_00061193	XLOC_034668	XLOC_034668	novel	Novel_lncRNA	3	15773586	15774505	-	1	920	96	LINC11774	0.397863	0.137819	0.423405	0.480679	0.443032	0.315624	0.319696	0.413112
TCONS_00061192	XLOC_034667	XLOC_034667	novel	Novel_lncRNA	3	15666621	15666983	-	1	363	63	LINC11773	0.792279	0.37645	0.543036	0.032784	0.101163	0.100337	0.570588	0.0780947
TCONS_00061191	XLOC_034666	XLOC_034666	novel	Novel_lncRNA	3	15665736	15665989	-	1	254	53	LINC11772	1.43757	0.934357	1.11622	0.18741	0	0.35562	1.16272	0.18101
TCONS_00061190	XLOC_034665	XLOC_034665	novel	Novel_lncRNA	3	15592554	15592926	-	1	373	41	LINC11771	0.203311	0.11236	0.080322	0.716089	0.130976	0.116907	0.131998	0.321324
TCONS_00061194	XLOC_034669	XLOC_034669	novel	Novel_lncRNA	3	15774888	15775163	-	1	276	41	LINC11775	0.302604	0.115523	1.94093	0.113448	0	0.49	0.786352	0.201149
TCONS_00104719	XLOC_058946	XLOC_058946	novel	Novel_lncRNA	7	8883422	8883746	-	1	325	55	LINC19384	0	0	0	0	0.100102	0.27824	0	0.126114
TCONS_00028831	XLOC_016214	XLOC_016214	novel	Novel_lncRNA	12	9975259	9975534	+	1	276	46	LINC5451	0	0	0.333632	0.032578	0.153748	0.071716	0.111211	0.086014
TCONS_00028830	XLOC_016213	XLOC_016213	novel	Novel_lncRNA	12	9954758	9955094	+	1	337	45	LINC5450	0	0	0	0.27717	0	0.121346	0	0.132839
TCONS_00028837	XLOC_016217	XLOC_016217	novel	Novel_lncRNA	12	10005140	10005530	+	1	391	63	LINC5452	0.213603	0.163092	0.31357	0.081163	0.156114	0.067069	0.230088	0.101449
TCONS_00105049	XLOC_059160	XLOC_059160	novel	Novel_lncRNA	7	12002125	12002399	-	1	275	43	LINC19457	0	0	0	0.262918	0.2042	0.610982	0	0.359367
TCONS_00102012	XLOC_057643	XLOC_057643	novel	Novel_lncRNA	7	41421431	41421837	+	1	407	122	LINC19048	0.071959	0	0.338489	0.035088	0.187671	0.069617	0.136816	0.0974587
TCONS_00105040	XLOC_059154	XLOC_059154	novel	Novel_lncRNA	7	11793440	11794024	-	1	585	83	LINC19456	0	0	0	0.107049	0.111224	0.386444	0	0.201572
TCONS_00094841	XLOC_053574	XLOC_053574	novel	Novel_lncRNA	6	37387513	37388454	-	1	942	89	LINC17724	0.14661	0.082148	0.107538	0.594152	1.02301	1.32571	0.112099	0.980955
TCONS_00053070	XLOC_029752	XLOC_029752	novel	Novel_lncRNA	2	7073662	7073970	-	1	309	83	LINC9922	0	0	0	0.054432	0.052819	0.292647	0	0.133299
TCONS_00115944	XLOC_065322	XLOC_065322	novel	Novel_lncRNA	8	19483421	19483751	-	1	331	47	LINC21350	0	0.048164	0.096806	0.17737	0.328392	0.112314	0.0483233	0.206025
TCONS_00115946	XLOC_065324	XLOC_065324	novel	Novel_lncRNA	8	19531986	19532206	-	1	221	73	LINC21351	0	0	0.278084	0	0	0	0.0926947	0
TCONS_00115947	XLOC_065325	XLOC_065325	novel	Novel_lncRNA	8	19536663	19537013	-	1	351	71	LINC21352	0	0	0.262635	0	0	0	0.087545	0
TCONS_00115941	XLOC_065319	XLOC_065319	novel	Novel_lncRNA	8	19382998	19383302	-	1	305	44	LINC21348	0.438131	0	0	0	0	0	0.146044	0
TCONS_00115943	XLOC_065321	XLOC_065321	novel	Novel_lncRNA	8	19481951	19482268	-	1	318	52	LINC21349	0.037119	0	0.173934	0.049565	0.410591	0.141234	0.070351	0.200463
TCONS_00114909	XLOC_064680	XLOC_064680	novel	Novel_lncRNA	8	8541905	8542498	-	1	594	73	LINC21119	10.7093	17.0564	8.34682	0.767904	0.328068	1.8204	12.0375	0.972124
TCONS_00015954	XLOC_009347	XLOC_009347	novel	Novel_lncRNA	10	29935288	29935921	-	2	392	77	LINC3294	0	0	0	0.925958	7.12052	1.53131	0	3.19259
TCONS_00015955	XLOC_009347	XLOC_009347	novel	Novel_lncRNA	10	29935288	29935921	-	2	392	77	LINC3293	0	0	0	1.14895	11.415	3.33778	0	5.30059
TCONS_00023247	XLOC_013249	XLOC_013249	novel	Novel_lncRNA	11	4204102	4204437	-	2	230	68	LINC4442	0	0	0.267203	0	0	0.06378	0.0890677	0.02126
TCONS_00015957	XLOC_009349	XLOC_009349	novel	Novel_lncRNA	10	29960554	29961670	-	1	1117	107	LINC3296	0.877606	0.890786	0.484262	0.287233	0.159557	0.322475	0.750885	0.256422
TCONS_00015950	XLOC_009343	XLOC_009343	novel	Novel_lncRNA	10	29926623	29927167	-	1	545	97	LINC3291	0	0	0	0.129851	0.298669	0.049224	0	0.159248
TCONS_00015953	XLOC_009346	XLOC_009346	novel	Novel_lncRNA	10	29934792	29935178	-	1	387	47	LINC3292	0	0	0	0	0.505796	0	0	0.168599
TCONS_00039378	XLOC_022139	XLOC_022139	novel	Novel_lncRNA	13	16210744	16211066	+	1	323	44	LINC7416	0	0	0	0	0.302502	0	0	0.100834
TCONS_00039371	XLOC_022132	XLOC_022132	novel	Novel_lncRNA	13	15961340	15961629	+	1	290	72	LINC7414	0	0	0	0	0.326419	0	0	0.108806
TCONS_00039375	XLOC_022136	XLOC_022136	novel	Novel_lncRNA	13	16019962	16020184	+	1	223	45	LINC7415	0.299619	0	0	0	0	0	0.099873	0
TCONS_00093237	XLOC_052557	XLOC_052557	novel	Novel_lncRNA	6	11829641	11830800	-	1	1160	92	LINC17254	0.086399	0	0	1.61346	6.56844	4.98644	0.0287997	4.38945
TCONS_00018299	XLOC_010552	XLOC_010552	novel	Novel_lncRNA	11	2510211	2510560	+	1	350	70	LINC3625	0.09545	0.090795	0	0.269897	0.093263	0.580174	0.0620817	0.314445
TCONS_00012637	XLOC_007376	XLOC_007376	novel	Novel_lncRNA	10	37250437	37251209	+	1	773	106	LINC2561	0.043218	0	0	0.10227	0.465149	0.174545	0.014406	0.247321
TCONS_00093234	XLOC_052554	XLOC_052554	novel	Novel_lncRNA	6	11827067	11827555	-	1	489	82	LINC17251	0.162824	0	0	0.414478	2.05664	0.698192	0.0542747	1.05644
TCONS_00091725	XLOC_051687	XLOC_051687	novel	Novel_lncRNA	6	2922515	2922805	-	1	291	50	LINC17054	0	0	0	0.3268	0	0	0	0.108933
TCONS_00084769	XLOC_047814	XLOC_047814	novel	Novel_lncRNA	6	606042	606423	+	2	256	85	LINC15820	0	0	0.229629	0.608251	0.753527	0.1493	0.076543	0.503693
TCONS_00103058	XLOC_058071	XLOC_058071	novel	Novel_lncRNA	7	45982009	45982242	+	1	234	77	LINC19185	0	0	0	0.094029	0.278991	0.231866	0	0.201629
TCONS_00039999	XLOC_022564	XLOC_022564	novel	Novel_lncRNA	13	26991023	26991310	+	1	288	69	LINC7654	0.114065	0.33213	0.315107	0	0.131474	0.151411	0.253767	0.094295
TCONS_00024101	XLOC_013678	XLOC_013678	novel	Novel_lncRNA	11	9852046	9852327	-	1	282	55	LINC4569	0.352634	0	0.017979	0	0	0	0.123538	0
TCONS_00091728	XLOC_051690	XLOC_051690	novel	Novel_lncRNA	6	2929464	2929666	-	1	203	48	LINC17056	0.427879	0.508371	0.227056	0.015633	0	0.15294	0.387769	0.056191
TCONS_00127785	XLOC_071933	XLOC_071933	novel	Novel_lncRNA	9	38645597	38646115	-	1	519	86	LINC23363	0.024138	0	0	0.297211	0.072202	0.351064	0.008046	0.240159
TCONS_00068862	XLOC_039100	XLOC_039100	novel	Novel_lncRNA	4	19845515	19845843	-	1	329	36	LINC13330	0	0	0.279263	0	0	0	0.0930877	0
TCONS_00044644	XLOC_025358	XLOC_025358	novel	Novel_lncRNA	13	31086800	31087162	-	1	363	59	LINC8608	0.322111	0	0.256774	0.03293	0.089923	0	0.192962	0.040951
TCONS_00100625	XLOC_056852	XLOC_056852	novel	Novel_lncRNA	7	32291600	32291819	+	1	220	43	LINC18845	0	0.114494	0.279348	0	0	0	0.131281	0
TCONS_00100628	XLOC_056854	XLOC_056854	novel	Novel_lncRNA	7	32330364	32330717	+	1	354	70	LINC18846	0.132434	0.045035	0.473366	0.08606	0	0	0.216945	0.0286867
TCONS_00040264	XLOC_022732	XLOC_022732	novel	Novel_lncRNA	13	29743966	29744192	+	1	227	60	LINC7729	0	0	0	0	0.287594	0	0	0.0958647
TCONS_00040261	XLOC_022729	XLOC_022729	novel	Novel_lncRNA	13	29718766	29721219	+	2	1008	93	LINC7726	0	0	0	0.220223	0.444293	0.165366	0	0.276627
TCONS_00040262	XLOC_022730	XLOC_022730	novel	Novel_lncRNA	13	29719632	29719895	+	1	264	57	LINC7727	0	0	0	0.375649	0.042863	0.180399	0	0.199637
TCONS_00040263	XLOC_022731	XLOC_022731	novel	Novel_lncRNA	13	29720023	29720542	+	1	520	60	LINC7728	0	0	0	0.182407	0.216637	0.470882	0	0.289975
TCONS_00040269	XLOC_022734	XLOC_022734	novel	Novel_lncRNA	13	29767371	29767686	+	1	316	65	LINC7730	0.626566	0.440261	0.222683	0.446564	0.535424	0.046422	0.429837	0.342803
TCONS_00126294	XLOC_071052	XLOC_071052	novel	Novel_lncRNA	9	24180864	24181197	-	1	334	47	LINC23040	1.06024	0.236535	0.183797	0.079179	0.621891	0.563946	0.493523	0.421672
TCONS_00073256	XLOC_041590	XLOC_041590	novel	Novel_lncRNA	5	14429247	14429493	+	1	247	37	LINC14009	0	0	0.373218	0	0	0	0.124406	0
TCONS_00073255	XLOC_041589	XLOC_041589	novel	Novel_lncRNA	5	14422001	14423039	+	1	1039	346	LINC14008	0.294944	0.204381	0.163618	0.179013	0.178984	0.249732	0.220981	0.202576
TCONS_00107537	XLOC_060570	XLOC_060570	novel	Novel_lncRNA	7	38295180	38295530	-	1	351	41	LINC20040	0.535535	0.294772	0.240019	0	0.230633	0	0.356775	0.0768777
TCONS_00027973	XLOC_015737	XLOC_015737	novel	Novel_lncRNA	12	4295968	4296442	+	1	475	42	LINC5286	0.630639	0.267158	0.253374	0	0.114075	0.126705	0.383724	0.08026
TCONS_00027971	XLOC_015734	XLOC_015734	novel	Novel_lncRNA	12	4184128	4189366	+	2	564	97	LINC5284	0.014086	0	0	0.514279	0.699335	0.666948	0.00469533	0.626854
TCONS_00082351	XLOC_046649	XLOC_046649	novel	Novel_lncRNA	5	39848444	39848859	-	1	416	138	LINC15589	0.227936	0	0.440365	0.076286	0.119399	0.018115	0.222767	0.0712667
TCONS_00082354	XLOC_046652	XLOC_046652	novel	Novel_lncRNA	5	39866771	39867757	-	1	987	95	LINC15591	0.27078	0.032304	0.031133	0.60876	0.528599	0.43234	0.111406	0.523233
TCONS_00119789	XLOC_067505	XLOC_067505	novel	Novel_lncRNA	9	10824631	10825296	+	1	666	66	LINC21990	0.235424	0.238415	0	0.02716	0.24506	0.226145	0.157946	0.166122
TCONS_00119123	XLOC_067154	XLOC_067154	novel	Novel_lncRNA	9	7109378	7111985	+	1	2608	88	LINC21926	0.025619	0.048903	0.004359	0.218704	1.06278	0.265752	0.0262937	0.515746
TCONS_00119121	XLOC_067152	XLOC_067152	novel	Novel_lncRNA	9	7091035	7091649	+	2	508	73	LINC21925	0.587261	0.071315	0	0	0	0.033754	0.219525	0.0112513
TCONS_00101979	XLOC_057626	XLOC_057626	novel	Novel_lncRNA	7	41296416	41297291	+	1	876	71	LINC19042	3.9072	2.81816	4.50109	2.61583	2.36306	2.76812	3.74215	2.58234
TCONS_00004901	XLOC_002832	XLOC_002832	novel	Novel_lncRNA	1	2929505	2930581	-	1	1077	93	LINC876	0.710438	0.426508	0.825317	0.279926	0.332582	0.377086	0.654088	0.329865
TCONS_00004902	XLOC_002833	XLOC_002833	novel	Novel_lncRNA	1	2937835	2938707	-	1	873	112	LINC877	0.44977	0.212441	0.263754	0.036351	0	0.033377	0.308655	0.0232427
TCONS_00004909	XLOC_002836	XLOC_002836	novel	Novel_lncRNA	1	2973092	2973556	-	1	465	61	LINC878	0.705029	0	0	0.05073	0.070198	0	0.23501	0.0403093
TCONS_00020289	XLOC_011689	XLOC_011689	novel	Novel_lncRNA	11	21458147	21466025	+	2	295	56	LINC4006	0	0	0	0	0	0.306535	0	0.102178
TCONS_00031505	XLOC_017740	XLOC_017740	novel	Novel_lncRNA	12	36584337	36590099	+	2	2472	80	LINC6053	0.133405	0.243257	0.179908	0.37909	0.727939	0.418019	0.185523	0.508349
TCONS_00031509	XLOC_017740	XLOC_017740	novel	Novel_lncRNA	12	36584337	36592853	+	3	1826	80	LINC6054	0.055622	0.366584	0.029876	0.003701	0.003175	0.227682	0.150694	0.078186
TCONS_00020284	XLOC_011686	XLOC_011686	novel	Novel_lncRNA	11	21424592	21425301	+	1	710	111	LINC4004	0.221174	0.020845	0.226928	0.295968	0.396071	0.839466	0.156316	0.510502
TCONS_00020286	XLOC_011687	XLOC_011687	novel	Novel_lncRNA	11	21428476	21430905	+	2	1905	75	LINC4005	3.51126	9.53259	4.2725	0.954821	0.448068	2.6843	5.77211	1.3624
TCONS_00024991	XLOC_014157	XLOC_014157	novel	Novel_lncRNA	11	19938848	19940399	-	1	1552	125	LINC4768	0.426419	0.020544	0.138198	0	0	0	0.195054	0
TCONS_00024994	XLOC_014160	XLOC_014160	novel	Novel_lncRNA	11	20343165	20343489	-	1	325	44	LINC4769	0	0	0	0	0.300306	0	0	0.100102
TCONS_00024995	XLOC_014161	XLOC_014161	novel	Novel_lncRNA	11	20344807	20345027	-	1	221	43	LINC4770	0	0.2847	0	0	0	0	0.0949	0
TCONS_00125968	XLOC_070842	XLOC_070842	novel	Novel_lncRNA	9	18337823	18338059	-	1	237	76	LINC22923	0	0.269067	0	0	0	0	0.089689	0
TCONS_00073925	XLOC_042034	XLOC_042034	novel	Novel_lncRNA	5	26195238	26195476	+	1	239	57	LINC14244	0	0	0	0	0.273154	0	0	0.0910513
TCONS_00073926	XLOC_042035	XLOC_042035	novel	Novel_lncRNA	5	26195636	26196060	+	1	425	55	LINC14245	0	0	0.072302	0.037335	0.326419	0.070924	0.0241007	0.144893
TCONS_00122504	XLOC_069074	XLOC_069074	novel	Novel_lncRNA	9	39416369	39416613	+	1	245	48	LINC22556	0.21408	0	0.110371	0.38859	0	0	0.10815	0.12953
TCONS_00122505	XLOC_069075	XLOC_069075	novel	Novel_lncRNA	9	39417736	39418092	+	1	357	51	LINC22557	0.126019	0.088419	0	0.266679	0	0	0.0714793	0.088893
TCONS_00125966	XLOC_070840	XLOC_070840	novel	Novel_lncRNA	9	18332913	18333190	-	1	278	92	LINC22922	0	0	0	0.199008	0	0.298174	0	0.165727
TCONS_00125961	XLOC_070836	XLOC_070836	novel	Novel_lncRNA	9	18312502	18313897	-	2	1115	114	LINC22919	0.66725	0.241635	0	0	0.371059	0.394603	0.302962	0.255221
TCONS_00024660	XLOC_013975	XLOC_013975	novel	Novel_lncRNA	11	14892610	14892945	-	1	336	48	LINC4680	0.506746	0	0	0	0	0.072366	0.168915	0.024122
TCONS_00024666	XLOC_013980	XLOC_013980	novel	Novel_lncRNA	11	15040033	15040358	-	1	326	105	LINC4683	13.4528	11.9371	14.3788	10.6033	6.8508	7.78377	13.2563	8.41261
TCONS_00024664	XLOC_013978	XLOC_013978	novel	Novel_lncRNA	11	15017309	15017591	-	1	283	48	LINC4681	0.354143	0	0	0	0	0	0.118048	0
TCONS_00024665	XLOC_013979	XLOC_013979	novel	Novel_lncRNA	11	15018856	15019339	-	1	484	62	LINC4682	0.268272	0.326311	0.507482	0.131136	0.067442	0.062278	0.367355	0.086952
TCONS_00101028	XLOC_057106	XLOC_057106	novel	Novel_lncRNA	7	35293242	35294444	+	2	401	68	LINC18928	0.534957	0.118294	0.389093	0	0.113351	0	0.347448	0.0377837
TCONS_00101029	XLOC_057106	XLOC_057106	novel	Novel_lncRNA	7	35293286	35294444	+	1	1159	65	LINC18930	0.957089	0.333326	0.529401	0.166569	0.129765	0.239009	0.606605	0.178448
TCONS_00101027	XLOC_057106	XLOC_057106	novel	Novel_lncRNA	7	35293242	35294444	+	2	397	68	LINC18929	0.531932	0.273803	0.258798	0.073275	0	0	0.354844	0.024425
TCONS_00101024	XLOC_057103	XLOC_057103	novel	Novel_lncRNA	7	35267361	35267876	+	1	516	48	LINC18926	0.388243	0.060968	0	0	0	0	0.149737	0
TCONS_00038109	XLOC_021433	XLOC_021433	novel	Novel_lncRNA	13	4263944	4264390	+	1	447	57	LINC7165	1.2904	1.03036	0.940944	0.698986	0.285607	0.595735	1.08723	0.526776
TCONS_00101023	XLOC_057102	XLOC_057102	novel	Novel_lncRNA	7	35246309	35247632	+	1	1324	113	LINC18925	0.428948	0.108369	0.185515	0.167782	0.453059	0.113832	0.240944	0.244891
TCONS_00004701	XLOC_002714	XLOC_002714	novel	Novel_lncRNA	1	2031878	2040732	-	3	1326	86	LINC842	0.419113	0.404966	0.56699	0.346249	0.642064	0.69151	0.46369	0.559941
TCONS_00081076	XLOC_045939	XLOC_045939	novel	Novel_lncRNA	5	31249229	31249465	-	1	237	79	LINC15373	0	0	0.388966	0.114263	0.12763	0	0.129655	0.080631
TCONS_00081074	XLOC_045937	XLOC_045937	novel	Novel_lncRNA	5	31233883	31234507	-	1	625	141	LINC15372	0.374164	0.098629	0.049165	0	0.808824	0.096456	0.173986	0.30176
TCONS_00004705	XLOC_002717	XLOC_002717	novel	Novel_lncRNA	1	2069694	2070520	-	2	237	50	LINC843	0	0.269067	0	0	0.608765	0	0.089689	0.202922
TCONS_00115178	XLOC_064827	XLOC_064827	novel	Novel_lncRNA	8	10219513	10219744	-	1	232	75	LINC21158	0	0	0	0.410364	0	0	0	0.136788
TCONS_00002623	XLOC_001554	XLOC_001554	novel	Novel_lncRNA	1	27157241	27157545	+	1	305	79	LINC572	0.327868	0	0.199482	0.17064	0.211905	0.152196	0.175783	0.178247
TCONS_00002621	XLOC_001552	XLOC_001552	novel	Novel_lncRNA	1	27138977	27139407	+	1	431	65	LINC571	0	0	0.029706	0	0.454412	0.013288	0.009902	0.1559
TCONS_00071279	XLOC_040449	XLOC_040449	novel	Novel_lncRNA	5	510776	511015	+	1	240	77	LINC13658	0	0.265704	0.083649	0	0	0	0.116451	0
TCONS_00030755	XLOC_017321	XLOC_017321	novel	Novel_lncRNA	12	32072760	32073029	+	1	270	62	LINC5934	0.168275	0	0.014416	0.184924	0	0.334918	0.060897	0.173281
TCONS_00030754	XLOC_017320	XLOC_017320	novel	Novel_lncRNA	12	32071866	32072083	+	1	218	44	LINC5933	0.141496	0.292518	0	0	0.074867	0	0.144671	0.0249557
TCONS_00035500	XLOC_020052	XLOC_020052	novel	Novel_lncRNA	12	30993576	30993802	-	1	227	75	LINC6844	0.294339	0	0	0	0	0	0.098113	0
TCONS_00035502	XLOC_020054	XLOC_020054	novel	Novel_lncRNA	12	31004859	31005383	-	1	525	55	LINC6845	0	0	0.05853	0.060447	0	0.258366	0.01951	0.106271
TCONS_00124838	XLOC_070303	XLOC_070303	novel	Novel_lncRNA	9	9541530	9541851	-	1	322	82	LINC22764	0.051875	0.09803	0.661644	0.293366	0.213051	0.603477	0.270516	0.369965
TCONS_00035508	XLOC_020056	XLOC_020056	novel	Novel_lncRNA	12	31071321	31071669	-	2	273	90	LINC6846	0.143175	0	0.040896	0.200199	0.142883	0.331238	0.061357	0.224773
TCONS_00030758	XLOC_017324	XLOC_017324	novel	Novel_lncRNA	12	32126720	32127203	+	1	484	161	LINC5935	0.446353	0.329275	0.31596	0.522575	0.399706	0.256171	0.363863	0.392817
TCONS_00058286	XLOC_032875	XLOC_032875	novel	Novel_lncRNA	3	21331763	21332728	+	1	966	102	LINC11096	0	0	0	0.483469	0.875689	0.34922	0	0.569459
TCONS_00037908	XLOC_021334	XLOC_021334	novel	Novel_lncRNA	13	3257277	3258031	+	1	755	69	LINC7143	0.155647	0.231989	0.060914	0.133104	0.26445	0.468908	0.149517	0.288821
TCONS_00037907	XLOC_021333	XLOC_021333	novel	Novel_lncRNA	13	3256700	3256924	+	1	225	75	LINC7142	0.591931	0.35191	0.471622	0	0.072538	0	0.471821	0.0241793
TCONS_00037905	XLOC_021331	XLOC_021331	novel	Novel_lncRNA	13	3255187	3255466	+	1	280	50	LINC7141	0	0	0.329232	0	0	0	0.109744	0
TCONS_00037904	XLOC_021330	XLOC_021330	novel	Novel_lncRNA	13	3251366	3251944	+	1	579	69	LINC7140	0.057699	0.043687	0.097651	0	0.056376	0.363725	0.0663457	0.140034
TCONS_00037903	XLOC_021329	XLOC_021329	novel	Novel_lncRNA	13	3249303	3250140	+	2	726	85	LINC7139	0.235257	0.180586	0.442576	0.317616	0.797146	0.188479	0.28614	0.434414
TCONS_00037902	XLOC_021329	XLOC_021329	novel	Novel_lncRNA	13	3249169	3250645	+	2	553	76	LINC7138	0.430537	0.487972	0.262144	0.510352	0.247167	0.384299	0.393551	0.380606
TCONS_00037901	XLOC_021328	XLOC_021328	novel	Novel_lncRNA	13	3228367	3229070	+	1	704	79	LINC7137	0.495997	0.66358	1.01957	0.852873	1.84595	0.854684	0.726383	1.1845
TCONS_00064328	XLOC_036501	XLOC_036501	novel	Novel_lncRNA	4	12156293	12156586	+	1	294	58	LINC12430	0.056437	0.013466	0.104518	0.053431	0	0.299718	0.0581403	0.117716
TCONS_00005046	XLOC_002888	XLOC_002888	novel	Novel_lncRNA	1	3450732	3451261	-	1	530	176	LINC889	0.474743	0.30815	0.719779	0.426923	0.270784	0.282431	0.500891	0.326713
TCONS_00081920	XLOC_046422	XLOC_046422	novel	Novel_lncRNA	5	37368685	37369170	-	1	486	96	LINC15528	0	0.021869	0	0.391788	0.167911	0.206464	0.00728967	0.255388
TCONS_00081921	XLOC_046423	XLOC_046423	novel	Novel_lncRNA	5	37371746	37372063	-	1	318	105	LINC15529	0.104004	0.112966	0.334017	0.092643	0	0.1643	0.183662	0.0856477
TCONS_00064184	XLOC_036409	XLOC_036409	novel	Novel_lncRNA	4	9459062	9460789	+	1	1728	75	LINC12388	0.305719	0.091028	0.136032	0.186487	0.377548	0.106406	0.177593	0.22348
TCONS_00081924	XLOC_046426	XLOC_046426	novel	Novel_lncRNA	5	37405558	37406043	-	1	486	161	LINC15530	0.196481	0.028211	0	0.044403	0.292725	0	0.0748973	0.112376
TCONS_00081925	XLOC_046427	XLOC_046427	novel	Novel_lncRNA	5	37413999	37414206	-	1	208	45	LINC15531	0	0.306581	0	0	0	0	0.102194	0
TCONS_00093827	XLOC_052908	XLOC_052908	novel	Novel_lncRNA	6	17957773	17958108	-	1	336	53	LINC17387	0.294304	0.106598	0.119499	0	0	0	0.173467	0
TCONS_00006414	XLOC_003772	XLOC_003772	novel	Novel_lncRNA	1	21127967	21133057	-	2	246	65	LINC1263	0	0	0	0	0.294574	0	0	0.0981913
TCONS_00116143	XLOC_065465	XLOC_065465	novel	Novel_lncRNA	8	23794480	23794704	-	1	225	45	LINC21437	0	0	0	0	0.290151	0	0	0.096717
TCONS_00116144	XLOC_065466	XLOC_065466	novel	Novel_lncRNA	8	23876921	23877147	-	1	227	67	LINC21438	0	0	0	0	0.287594	0	0	0.0958647
TCONS_00116147	XLOC_065468	XLOC_065468	novel	Novel_lncRNA	8	23924910	23925762	-	2	364	68	LINC21439	0.183558	0	0.164685	0.348734	0	0	0.116081	0.116245
TCONS_00006412	XLOC_003770	XLOC_003770	novel	Novel_lncRNA	1	21093352	21093936	-	1	585	56	LINC1262	0.028553	0	0.034143	0.657752	0.418301	0.911493	0.0208987	0.662515
TCONS_00010448	XLOC_006047	XLOC_006047	novel	Novel_lncRNA	10	11777813	11778181	+	1	369	53	LINC1981	0.452676	0	0.054406	0	0.063986	0.012253	0.169027	0.025413
TCONS_00083568	XLOC_047263	XLOC_047263	novel	Novel_lncRNA	5	45758908	45774718	-	6	2374	147	LINC15729	1.98944	1.40278	1.615	1.09002	1.15903	0.589387	1.66907	0.946145
TCONS_00010445	XLOC_006044	XLOC_006044	novel	Novel_lncRNA	10	11740973	11741263	+	1	291	65	LINC1978	0.046304	0	0.198872	0.217382	0.323802	0.494436	0.0817253	0.345207
TCONS_00010447	XLOC_006046	XLOC_006046	novel	Novel_lncRNA	10	11772355	11772889	+	1	535	42	LINC1980	0.280789	0	0	0	0	0	0.0935963	0
TCONS_00010446	XLOC_006045	XLOC_006045	novel	Novel_lncRNA	10	11752973	11753178	+	1	206	37	LINC1979	0	0.464337	0	0.231079	0	0	0.154779	0.0770263
TCONS_00044170	XLOC_025034	XLOC_025034	novel	Novel_lncRNA	13	26010833	26011451	-	1	619	49	LINC8476	0.10794	0	0	0.461411	0.284233	0.243316	0.03598	0.329653
TCONS_00044173	XLOC_025036	XLOC_025036	novel	Novel_lncRNA	13	26109632	26109851	-	1	220	50	LINC8477	0	0	0.279348	0	0	0	0.093116	0
TCONS_00044174	XLOC_025037	XLOC_025037	novel	Novel_lncRNA	13	26117278	26117565	-	1	288	95	LINC8478	0.280329	0.092258	0.230818	0.501366	0.346821	0.601806	0.201135	0.483331
TCONS_00044177	XLOC_025039	XLOC_025039	novel	Novel_lncRNA	13	26144344	26144555	-	1	212	63	LINC8479	0.314114	0	0	0	0	0	0.104705	0
TCONS_00044178	XLOC_025040	XLOC_025040	novel	Novel_lncRNA	13	26163967	26164797	-	1	831	91	LINC8480	0	0.038369	0.073955	0	0.311886	0.072546	0.0374413	0.128144
TCONS_00048842	XLOC_027574	XLOC_027574	novel	Novel_lncRNA	2	23497399	23500794	+	2	1731	70	LINC9359	0	0.284219	0.161735	0.111404	0.248905	0.093462	0.148651	0.151257
TCONS_00048843	XLOC_027575	XLOC_027575	novel	Novel_lncRNA	2	23502180	23502690	+	1	511	72	LINC9360	0.081612	0.031198	0.406303	0.061068	0.063677	0.014747	0.173038	0.0464973
TCONS_00048845	XLOC_027577	XLOC_027577	novel	Novel_lncRNA	2	23560123	23560355	+	1	233	45	LINC9361	0.286759	0	0	0	0	0	0.0955863	0
TCONS_00048846	XLOC_027578	XLOC_027578	novel	Novel_lncRNA	2	23595694	23596084	+	1	391	75	LINC9362	0.495131	0.42499	0.38168	0.495096	0.646717	0.267763	0.433934	0.469859
TCONS_00048847	XLOC_027579	XLOC_027579	novel	Novel_lncRNA	2	23654208	23654599	+	1	392	68	LINC9363	0	0.080253	0	0.199962	0.027664	0.376014	0.026751	0.201213
TCONS_00046990	XLOC_026531	XLOC_026531	novel	Novel_lncRNA	2	4374573	4374929	+	1	357	52	LINC8948	0	0	0	0	0.274302	0.2533	0	0.175867
TCONS_00043740	XLOC_024721	XLOC_024721	novel	Novel_lncRNA	13	16998108	16998914	-	1	807	116	LINC8307	0.765846	0.275515	0.285579	0.117973	0.323588	0.242785	0.442313	0.228115
TCONS_00043741	XLOC_024722	XLOC_024722	novel	Novel_lncRNA	13	17082206	17082516	-	1	311	49	LINC8308	0	0	0.197609	0	0.157437	0.387687	0.0658697	0.181708
TCONS_00043746	XLOC_024724	XLOC_024724	novel	Novel_lncRNA	13	17195914	17199540	-	2	3104	94	LINC8310	0.78794	0.114146	0.763232	0.115355	0.278286	0.827257	0.555106	0.406966
TCONS_00036369	XLOC_020459	XLOC_020459	novel	Novel_lncRNA	12	35627391	35630623	-	2	424	119	LINC6928	0.677911	0.191834	0.209042	0	0	0	0.359596	0
TCONS_00043745	XLOC_024724	XLOC_024724	novel	Novel_lncRNA	13	17195914	17199536	-	3	2353	94	LINC8309	0.349062	0.197148	0.395288	0.14906	0.171942	0.213821	0.313833	0.178274
TCONS_00126998	XLOC_071471	XLOC_071471	novel	Novel_lncRNA	9	33448511	33448741	-	1	231	47	LINC23236	0.432899	0	0	0	0	0	0.1443	0
TCONS_00049463	XLOC_027894	XLOC_027894	novel	Novel_lncRNA	2	30369456	30369678	+	1	223	67	LINC9494	0	0.128682	0	0.284617	0.189313	0	0.042894	0.157977
TCONS_00049462	XLOC_027893	XLOC_027893	novel	Novel_lncRNA	2	30368881	30369244	+	1	364	80	LINC9493	0	0	0	0	0.313566	0	0	0.104522
TCONS_00041678	XLOC_023544	XLOC_023544	novel	Novel_lncRNA	13	219941	221285	-	2	552	126	LINC7935	0.090781	0.1213	0.496458	0.287453	0.076086	0.285682	0.23618	0.216407
TCONS_00044283	XLOC_025121	XLOC_025121	novel	Novel_lncRNA	13	27897524	27897783	-	1	260	59	LINC8523	0.321226	0.078485	0	0	0	0	0.133237	0
TCONS_00044286	XLOC_025124	XLOC_025124	novel	Novel_lncRNA	13	27922666	27923905	-	1	1240	185	LINC8526	0.040412	0	0	0.063555	0.105297	0.317551	0.0134707	0.162134
TCONS_00044287	XLOC_025125	XLOC_025125	novel	Novel_lncRNA	13	27924670	27925143	-	1	474	157	LINC8527	0	0	0	0.008927	0.369116	0.219817	0	0.199287
TCONS_00041672	XLOC_023539	XLOC_023539	novel	Novel_lncRNA	13	172874	173611	-	1	738	113	LINC7933	0.062243	0.018578	0	0.448717	0.220119	0.199998	0.0269403	0.289611
TCONS_00041673	XLOC_023540	XLOC_023540	novel	Novel_lncRNA	13	173812	174603	-	1	792	82	LINC7934	0.260187	0	0	0.340588	0.412146	0.247383	0.086729	0.333372
TCONS_00048598	XLOC_027441	XLOC_027441	novel	Novel_lncRNA	2	19604625	19605615	+	1	991	155	LINC9292	0.002697	0	0	0.051771	0.362402	0.273038	0.000899	0.22907
TCONS_00048599	XLOC_027441	XLOC_027441	novel	Novel_lncRNA	2	19604625	19606557	+	3	370	74	LINC9293	0.375307	0	0	0	0.127119	0	0.125102	0.042373
TCONS_00034292	XLOC_019290	XLOC_019290	novel	Novel_lncRNA	12	14367774	14368199	-	1	426	54	LINC6518	0.065612	0	0.217358	0.448459	0.614527	0.176893	0.0943233	0.413293
TCONS_00034290	XLOC_019289	XLOC_019289	novel	Novel_lncRNA	12	14362918	14364401	-	1	1484	277	LINC6517	0.006979	0.021557	0.082688	0.170008	0.53824	0.354846	0.0370747	0.354365
TCONS_00034291	XLOC_019287	XLOC_019287	novel	Novel_lncRNA	12	14364957	14366239	-	1	1283	111	LINC6515	0.442395	0.322075	0.502715	0.556656	0.982058	0.45578	0.422395	0.664831
TCONS_00048593	XLOC_027436	XLOC_027436	novel	Novel_lncRNA	2	19375960	19376291	+	1	332	110	LINC9289	0.184143	0	0	0.076469	0	0.272373	0.061381	0.116281
TCONS_00048590	XLOC_027433	XLOC_027433	novel	Novel_lncRNA	2	19370245	19371037	+	1	793	66	LINC9288	0.399092	0	0	0	0	0.038011	0.133031	0.0126703
TCONS_00048597	XLOC_027440	XLOC_027440	novel	Novel_lncRNA	2	19601327	19601625	+	1	299	66	LINC9291	0	0	0	0	0.327511	0	0	0.10917
TCONS_00048595	XLOC_027438	XLOC_027438	novel	Novel_lncRNA	2	19468689	19469239	+	2	307	52	LINC9290	0	0	0	0	0.443378	0.196369	0	0.213249
TCONS_00053350	XLOC_029947	XLOC_029947	novel	Novel_lncRNA	2	9935512	9935790	-	1	279	60	LINC9970	0.053484	0.025142	0.38548	0	0.108806	0.143331	0.154702	0.0840457
TCONS_00032627	XLOC_018332	XLOC_018332	novel	Novel_lncRNA	12	1294646	1295174	-	2	345	62	LINC6206	0.162408	0.531408	0.162706	0.057662	0.181435	0.087048	0.285507	0.108715
TCONS_00005194	XLOC_002966	XLOC_002966	novel	Novel_lncRNA	1	4258313	4258619	-	1	307	69	LINC922	0.165042	0	0	0	0.314015	0.033055	0.055014	0.11569
TCONS_00053353	XLOC_029950	XLOC_029950	novel	Novel_lncRNA	2	9969345	9969653	-	1	309	86	LINC9972	0.324344	0	0	0	0	0	0.108115	0
TCONS_00110421	XLOC_062065	XLOC_062065	novel	Novel_lncRNA	8	6754942	6755321	+	1	380	74	LINC20339	0.004103	0	0	0	0.0859	0.277365	0.00136767	0.121088
TCONS_00110422	XLOC_062066	XLOC_062066	novel	Novel_lncRNA	8	6757442	6758735	+	1	1294	111	LINC20340	1.04396	0.555062	1.06433	0.201837	0.604658	0.390565	0.887784	0.39902
TCONS_00106349	XLOC_059976	XLOC_059976	novel	Novel_lncRNA	7	30397485	30398031	-	1	547	76	LINC19838	0.351379	0.009054	0.00588	0.030555	0.059674	0.015705	0.122104	0.0353113
TCONS_00094944	XLOC_053649	XLOC_053649	novel	Novel_lncRNA	6	39037365	39037689	-	1	325	34	LINC17751	0.308377	0	0	0	0	0	0.102792	0
TCONS_00110428	XLOC_062071	XLOC_062071	novel	Novel_lncRNA	8	6807138	6807690	+	1	553	85	LINC20342	0.302057	0	0.166699	0.11286	0	0.054144	0.156252	0.055668
TCONS_00110429	XLOC_062072	XLOC_062072	novel	Novel_lncRNA	8	6809681	6812886	+	1	3206	86	LINC20343	3.57187	0.571354	0.803095	1.25022	0.294416	1.36961	1.64877	0.971417
TCONS_00118780	XLOC_066961	XLOC_066961	novel	Novel_lncRNA	9	5197342	5197669	+	1	328	58	LINC21885	0.407408	0	0	0	0	0	0.135803	0
TCONS_00067924	XLOC_038464	XLOC_038464	novel	Novel_lncRNA	4	5096731	5098547	-	2	1660	97	LINC13046	31.8279	21.2392	24.3708	9.41485	9.39183	9.1807	25.8127	9.32913
TCONS_00011717	XLOC_006899	XLOC_006899	novel	Novel_lncRNA	10	31703896	31704160	+	1	265	81	LINC2397	0	0.239835	0	0	0	0.682475	0.079945	0.227492
TCONS_00011714	XLOC_006896	XLOC_006896	novel	Novel_lncRNA	10	31656118	31659695	+	1	3578	106	LINC2396	4.08325	1.02262	3.71287	1.27247	1.4469	2.34856	2.93958	1.68931
TCONS_00121076	XLOC_068276	XLOC_068276	novel	Novel_lncRNA	9	27774341	27774553	+	1	213	57	LINC22311	0	0	0	0	0.30854	0	0	0.102847
TCONS_00011710	XLOC_006894	XLOC_006894	novel	Novel_lncRNA	10	31638910	31639747	+	1	838	78	LINC2395	0.261386	0.180349	0.292493	0.060844	0.097251	0.268934	0.244743	0.142343
TCONS_00067923	XLOC_038464	XLOC_038464	novel	Novel_lncRNA	4	5096731	5098547	-	3	570	87	LINC13047	22.1924	12.5671	19.6785	12.6835	11.5283	10.8677	18.146	11.6932
TCONS_00118785	XLOC_066965	XLOC_066965	novel	Novel_lncRNA	9	5212312	5212531	+	1	220	32	LINC21886	0	0	0	0.288498	0	0	0	0.096166
TCONS_00032995	XLOC_018542	XLOC_018542	novel	Novel_lncRNA	12	3362589	3363353	-	2	561	59	LINC6254	0	0	0.27807	0	0	0	0.09269	0
TCONS_00032994	XLOC_018542	XLOC_018542	novel	Novel_lncRNA	12	3362589	3363353	-	1	765	66	LINC6255	0.411661	0.353994	0.114076	0.020742	0	0.118206	0.293244	0.046316
TCONS_00011719	XLOC_006901	XLOC_006901	novel	Novel_lncRNA	10	31714127	31714402	+	1	276	57	LINC2398	0	0.057762	0.334003	0	0	0	0.130588	0
TCONS_00118786	XLOC_066966	XLOC_066966	novel	Novel_lncRNA	9	5221649	5222147	+	1	499	57	LINC21887	0	0	0	0.16726	0.654147	0.060406	0	0.293938
TCONS_00048334	XLOC_027264	XLOC_027264	novel	Novel_lncRNA	2	14724997	14725343	+	1	347	98	LINC9195	0	0	0	0	0	0.260599	0	0.0868663
TCONS_00048335	XLOC_027265	XLOC_027265	novel	Novel_lncRNA	2	14753732	14753945	+	1	214	26	LINC9196	0.103032	0	0	0	0	0.281707	0.034344	0.0939023
TCONS_00040105	XLOC_022624	XLOC_022624	novel	Novel_lncRNA	13	27991006	27991447	+	1	442	97	LINC7677	0	1.00751	0.065813	0.105543	0.073851	0	0.357774	0.059798
TCONS_00040104	XLOC_022623	XLOC_022623	novel	Novel_lncRNA	13	27981467	27981810	+	1	344	49	LINC7676	0	0.278062	0	0	0	0	0.0926873	0
TCONS_00040100	XLOC_022620	XLOC_022620	novel	Novel_lncRNA	13	27942355	27942757	+	1	403	105	LINC7675	0.082897	0	0.075741	0.154343	1.79733	0.295692	0.0528793	0.749122
TCONS_00000925	XLOC_000466	XLOC_000466	novel	Novel_lncRNA	1	4439080	4439532	+	1	453	54	LINC122	0.087759	0	0.066928	0.174903	0.612487	0.082732	0.0515623	0.290041
TCONS_00071290	XLOC_040459	XLOC_040459	novel	Novel_lncRNA	5	600834	601057	+	1	224	74	LINC13661	0.092964	0	0	0.283347	0.043231	0	0.030988	0.108859
TCONS_00071436	XLOC_040519	XLOC_040519	novel	Novel_lncRNA	5	1166629	1166843	+	1	215	47	LINC13675	0	0	0	0	0.303646	0	0	0.101215
TCONS_00003699	XLOC_002172	XLOC_002172	novel	Novel_lncRNA	1	34277606	34278433	+	1	828	79	LINC743	0.322374	0.085872	0.145724	0	0.021551	0.046233	0.184657	0.0225947
TCONS_00009752	XLOC_005586	XLOC_005586	novel	Novel_lncRNA	10	4443791	4444123	+	1	333	75	LINC1803	0.048824	0.011809	0	0.281452	0.003921	0	0.020211	0.0951243
TCONS_00071292	XLOC_040461	XLOC_040461	novel	Novel_lncRNA	5	622405	622606	+	1	202	33	LINC13662	0	0	0	0.109972	0.319956	0	0	0.143309
TCONS_00111309	XLOC_062542	XLOC_062542	novel	Novel_lncRNA	8	11591348	11591818	+	1	471	52	LINC20452	0.095754	0.337574	0.129611	0	0.056598	0.063357	0.187646	0.039985
TCONS_00009754	XLOC_005588	XLOC_005588	novel	Novel_lncRNA	10	4453427	4453810	+	1	384	65	LINC1804	0.02117	0.080265	0.041078	0	0	0.314248	0.0475043	0.104749
TCONS_00116888	XLOC_065926	XLOC_065926	novel	Novel_lncRNA	8	33354359	33354588	-	1	230	40	LINC21659	0	0.268014	0.054777	0	0	0	0.107597	0
TCONS_00078278	XLOC_044291	XLOC_044291	novel	Novel_lncRNA	5	2334860	2337280	-	7	758	192	LINC14770	0.276335	0.310241	0.070505	0.344715	0.28703	0.431804	0.219027	0.354516
TCONS_00053274	XLOC_029889	XLOC_029889	novel	Novel_lncRNA	2	8954650	8955289	-	1	640	91	LINC9956	1.20328	1.32096	1.14023	0.781139	0.528817	0.58943	1.22149	0.633129
TCONS_00055303	XLOC_031167	XLOC_031167	novel	Novel_lncRNA	2	34723264	34723572	-	1	309	71	LINC10494	0.324344	0	0	0	0	0	0.108115	0
TCONS_00119886	XLOC_067564	XLOC_067564	novel	Novel_lncRNA	9	11494696	11495387	+	1	692	198	LINC22005	0.024138	0	0	0.275157	0.188367	0	0.008046	0.154508
TCONS_00119883	XLOC_067561	XLOC_067561	novel	Novel_lncRNA	9	11488905	11489228	+	1	324	66	LINC22004	0	0	0	0.012733	0	0.279099	0	0.0972773
TCONS_00119882	XLOC_067560	XLOC_067560	novel	Novel_lncRNA	9	11487163	11488338	+	1	1176	77	LINC22003	0.196487	0	0	0.536919	0.118614	0.169253	0.0654957	0.274929
TCONS_00116969	XLOC_065989	XLOC_065989	novel	Novel_lncRNA	8	34444313	34444690	-	1	378	75	LINC21686	1.67906	0.619413	0.896377	0.233674	0.008463	0.178091	1.06495	0.140076
TCONS_00116961	XLOC_065983	XLOC_065983	novel	Novel_lncRNA	8	34301537	34301847	-	1	311	103	LINC21685	0	0	0	0	0.419132	0	0	0.139711
TCONS_00116960	XLOC_065982	XLOC_065982	novel	Novel_lncRNA	8	34299890	34300321	-	1	432	82	LINC21684	0.265765	0	0.312025	0.245357	0.17807	0.430742	0.192597	0.284723
TCONS_00113304	XLOC_063795	XLOC_063795	novel	Novel_lncRNA	8	38413851	38414082	+	1	232	54	LINC20918	0	0	0	0	0.422094	0	0	0.140698
TCONS_00113302	XLOC_063793	XLOC_063793	novel	Novel_lncRNA	8	38363944	38364168	+	1	225	46	LINC20916	0	0	0	0	0	0.267935	0	0.0893117
TCONS_00113303	XLOC_063794	XLOC_063794	novel	Novel_lncRNA	8	38396118	38396444	+	1	327	54	LINC20917	0.034054	0.40335	0.031323	0.048524	0	0	0.156242	0.0161747
TCONS_00016158	XLOC_009475	XLOC_009475	novel	Novel_lncRNA	10	31275969	31276315	-	1	347	57	LINC3340	5.83491	5.0228	5.19488	5.91591	3.22876	4.72872	5.35086	4.62446
TCONS_00056577	XLOC_031792	XLOC_031792	novel	Novel_lncRNA	2	40884576	40884950	-	1	375	70	LINC10640	2.75842	1.23258	0.490833	18.541	108.102	74.0295	1.49394	66.8908
TCONS_00113309	XLOC_063800	XLOC_063800	novel	Novel_lncRNA	8	38462055	38463099	+	2	270	51	LINC20919	0.234265	0.103132	0	0	0.288136	0.063734	0.112466	0.11729
TCONS_00058085	XLOC_032732	XLOC_032732	novel	Novel_lncRNA	3	18449574	18449815	+	1	242	52	LINC11042	0	0	0	0.122393	0	0.373669	0	0.165354
TCONS_00058086	XLOC_032733	XLOC_032733	novel	Novel_lncRNA	3	18450527	18451005	+	1	479	111	LINC11043	0	0	0	0.099378	0.034073	0.503426	0	0.212292
TCONS_00058083	XLOC_032730	XLOC_032730	novel	Novel_lncRNA	3	18444536	18445945	+	1	1410	132	LINC11040	0.118308	0.045075	0	0.810401	0.900856	1.04145	0.054461	0.91757
TCONS_00017408	XLOC_010100	XLOC_010100	novel	Novel_lncRNA	10	38666068	38667473	-	2	354	89	LINC3523	0	0	0	0	0.337566	0.743073	0	0.360213
TCONS_00017409	XLOC_010100	XLOC_010100	novel	Novel_lncRNA	10	38666068	38667655	-	2	583	94	LINC3524	0	0.109381	0	0.436014	0.130966	0.069793	0.0364603	0.212258
TCONS_00008806	XLOC_005079	XLOC_005079	novel	Novel_lncRNA	1	36807051	36807255	-	1	205	49	LINC1677	0	0.310031	0	0.154804	0	0.138705	0.103344	0.0978363
TCONS_00028507	XLOC_016056	XLOC_016056	novel	Novel_lncRNA	12	7687127	7687957	+	1	831	121	LINC5380	0.019833	0.009592	0	0.265666	0.159478	0.379231	0.00980833	0.268125
TCONS_00063718	XLOC_036104	XLOC_036104	novel	Novel_lncRNA	4	1421259	1422801	+	2	1233	92	LINC12245	0.071551	0	0.26995	0	0	0	0.113834	0
TCONS_00065381	XLOC_037129	XLOC_037129	novel	Novel_lncRNA	4	22947795	22948234	+	1	440	49	LINC12651	0	0	0	0.108187	0.296745	0	0	0.134977
TCONS_00044907	XLOC_025497	XLOC_025497	novel	Novel_lncRNA	13	32890328	32891160	-	1	833	59	LINC8661	0.24063	0.059201	0.251335	0.016509	0.08942	0.193075	0.183722	0.099668
TCONS_00057199	XLOC_032125	XLOC_032125	novel	Novel_lncRNA	3	2211545	2211751	+	1	207	31	LINC10708	0	0	0	0	0.042576	0.582467	0	0.208348
TCONS_00044909	XLOC_025499	XLOC_025499	novel	Novel_lncRNA	13	32920934	32921181	-	1	248	33	LINC8663	0.245168	0	0.06856	0	0.394862	0	0.104576	0.131621
TCONS_00044908	XLOC_025498	XLOC_025498	novel	Novel_lncRNA	13	32916019	32917347	-	1	1329	101	LINC8662	0.344297	0.694269	0.924045	0.524297	0.611617	0.447301	0.654204	0.527738
TCONS_00057192	XLOC_032119	XLOC_032119	novel	Novel_lncRNA	3	2135090	2135407	+	1	318	87	LINC10706	0	0.300128	0.049281	0.697567	0.820839	0.757042	0.11647	0.758483
TCONS_00057193	XLOC_032120	XLOC_032120	novel	Novel_lncRNA	3	2142245	2142556	+	1	312	68	LINC10707	8.91294	8.05287	7.15549	5.50782	3.80683	3.25064	8.04043	4.18843
TCONS_00094319	XLOC_053236	XLOC_053236	novel	Novel_lncRNA	6	27867411	27867742	-	1	332	53	LINC17566	0	0.096037	0.138833	0	0.294957	0	0.07829	0.098319
TCONS_00094315	XLOC_053232	XLOC_053232	novel	Novel_lncRNA	6	27824801	27825101	-	1	301	74	LINC17564	0	0	0	0	0.324612	0	0	0.108204
TCONS_00094314	XLOC_053231	XLOC_053231	novel	Novel_lncRNA	6	27815409	27816539	-	1	1131	92	LINC17563	0.309853	0.140957	0.097899	0.28031	0.05753	0.239773	0.182903	0.192538
TCONS_00093443	XLOC_052696	XLOC_052696	novel	Novel_lncRNA	6	14287217	14287787	-	1	571	77	LINC17297	0	0.01154	0.269074	0	0	0.138836	0.093538	0.0462787
TCONS_00094311	XLOC_053229	XLOC_053229	novel	Novel_lncRNA	6	27754876	27755254	-	1	379	94	LINC17560	0	0.33567	0	0	0	0	0.11189	0
TCONS_00094310	XLOC_053228	XLOC_053228	novel	Novel_lncRNA	6	27703954	27704372	-	1	419	70	LINC17559	0.235473	0.116681	0.18041	0.031811	0.389522	0.302865	0.177521	0.241399
TCONS_00059686	XLOC_033732	XLOC_033732	novel	Novel_lncRNA	3	30415063	30415647	+	1	585	65	LINC11343	0	0	0	0.108495	0.111596	0.515259	0	0.245117
TCONS_00094312	XLOC_053230	XLOC_053230	novel	Novel_lncRNA	6	27755437	27755729	-	1	293	58	LINC17561	0	0	0	0	0	0.308628	0	0.102876
TCONS_00065658	XLOC_037234	XLOC_037234	novel	Novel_lncRNA	4	24575182	24575417	+	1	236	68	LINC12702	0	0	0	0	0.276627	0	0	0.092209
TCONS_00065654	XLOC_037232	XLOC_037232	novel	Novel_lncRNA	4	24551089	24553334	+	1	2246	86	LINC12701	0.436309	0.738808	0.604516	0.054602	0.058133	0.352067	0.593211	0.154934
TCONS_00065655	XLOC_037232	XLOC_037232	novel	Novel_lncRNA	4	24551089	24553334	+	2	953	89	LINC12700	0.336414	0.464115	0.130358	0.362047	0	0	0.310296	0.120682
TCONS_00057228	XLOC_032151	XLOC_032151	novel	Novel_lncRNA	3	2726027	2726260	+	1	234	39	LINC10721	0	0.408775	0	0	0	0	0.136258	0
TCONS_00057220	XLOC_032145	XLOC_032145	novel	Novel_lncRNA	3	2601044	2601533	+	1	490	163	LINC10719	0	0	0	0.25906	0.395922	0.064591	0	0.239858
TCONS_00057225	XLOC_032148	XLOC_032148	novel	Novel_lncRNA	3	2672889	2673712	+	1	824	84	LINC10720	0.405971	1.04282	0.742476	0.134539	0.039614	0.182904	0.730423	0.119019
TCONS_00062394	XLOC_035345	XLOC_035345	novel	Novel_lncRNA	3	26721333	26721782	-	1	450	57	LINC12073	0	0	0	0.175364	0.032884	0.468886	0	0.225711
TCONS_00062395	XLOC_035346	XLOC_035346	novel	Novel_lncRNA	3	26721863	26723967	-	1	2105	72	LINC12074	0	0	0	0.329482	1.01954	0.7109	0	0.68664
TCONS_00062396	XLOC_035346	XLOC_035346	novel	Novel_lncRNA	3	26721863	26725656	-	2	1107	149	LINC12075	0	0	0	0.216673	0.497615	0.165496	0	0.293261
TCONS_00062390	XLOC_035343	XLOC_035343	novel	Novel_lncRNA	3	26714319	26714877	-	1	559	86	LINC12072	0.029881	0	0	0.021762	0	0.269612	0.00996033	0.0971247
TCONS_00013387	XLOC_007735	XLOC_007735	novel	Novel_lncRNA	10	611205	612316	-	1	1112	117	LINC2637	0	0.03154	0.006908	0.718695	2.04597	0.983539	0.012816	1.2494
TCONS_00013386	XLOC_007734	XLOC_007734	novel	Novel_lncRNA	10	602264	602587	-	1	324	86	LINC2636	0.356071	3.29002	1.76767	0.337264	0.012593	0.569154	1.80459	0.306337
TCONS_00013385	XLOC_007733	XLOC_007733	novel	Novel_lncRNA	10	601672	602212	-	1	541	40	LINC2635	0.015438	0.643386	0.255596	0	0	0	0.304807	0
TCONS_00054559	XLOC_030692	XLOC_030692	novel	Novel_lncRNA	2	27588573	27588827	-	1	255	47	LINC10332	0	0	0	0	0.316606	0	0	0.105535
TCONS_00014172	XLOC_008184	XLOC_008184	novel	Novel_lncRNA	10	5189886	5190261	-	1	376	113	LINC2739	0	0	0	0	0.341178	0	0	0.113726
TCONS_00059358	XLOC_033521	XLOC_033521	novel	Novel_lncRNA	3	28653305	28653948	+	1	644	66	LINC11304	0.357764	0.238968	0.043898	0.098555	0.093939	0.139792	0.213543	0.110762
TCONS_00059359	XLOC_033522	XLOC_033522	novel	Novel_lncRNA	3	28654032	28654513	+	1	482	59	LINC11305	0	0	0	0.545593	0.302999	0.660022	0	0.502871
TCONS_00013389	XLOC_007737	XLOC_007737	novel	Novel_lncRNA	10	614861	615084	-	1	224	51	LINC2639	0	0	0	0	0	0.269131	0	0.0897103
TCONS_00013388	XLOC_007736	XLOC_007736	novel	Novel_lncRNA	10	612826	613047	-	1	222	45	LINC2638	0	0	0	0	0.021075	0.271555	0	0.0975433
TCONS_00120678	XLOC_068033	XLOC_068033	novel	Novel_lncRNA	9	20222557	20223054	+	1	498	49	LINC22180	0.178218	0.089208	0.37022	0	0.065546	0.057299	0.212549	0.0409483
TCONS_00120679	XLOC_068034	XLOC_068034	novel	Novel_lncRNA	9	20243155	20248808	+	4	2996	96	LINC22182	1.59434	2.37382	1.18525	1.90266	2.26186	1.73319	1.7178	1.9659
TCONS_00120674	XLOC_068030	XLOC_068030	novel	Novel_lncRNA	9	20112661	20115631	+	3	2340	140	LINC22176	0.87862	0.330346	1.48793	0.120599	0.114051	0.131308	0.898965	0.121986
TCONS_00120675	XLOC_068031	XLOC_068031	novel	Novel_lncRNA	9	20169048	20169292	+	1	245	46	LINC22179	0.770417	0.897537	0.340311	0	0	0.061516	0.669422	0.0205053
TCONS_00120672	XLOC_068030	XLOC_068030	novel	Novel_lncRNA	9	20112661	20115631	+	3	1871	119	LINC22178	0.4702	0.749051	0.581286	0.402011	0.358692	0.517675	0.600179	0.426126
TCONS_00120673	XLOC_068030	XLOC_068030	novel	Novel_lncRNA	9	20112661	20115631	+	3	1877	121	LINC22177	1.51358	0.365635	1.45718	0.411464	0.139893	0.321405	1.11213	0.290921
TCONS_00010870	XLOC_006340	XLOC_006340	novel	Novel_lncRNA	10	19688765	19689091	+	1	327	108	LINC2159	0	0	0	0.12131	0.336901	0.443229	0	0.30048
TCONS_00010871	XLOC_006341	XLOC_006341	novel	Novel_lncRNA	10	19690587	19690925	+	1	339	54	LINC2160	0	0	0	0.103286	0.330271	0.544464	0	0.326007
TCONS_00010873	XLOC_006343	XLOC_006343	novel	Novel_lncRNA	10	19754888	19755472	+	1	585	52	LINC2161	0.11212	0.353	0.104354	0.174315	0.139495	0.128471	0.189825	0.147427
TCONS_00117375	XLOC_066229	XLOC_066229	novel	Novel_lncRNA	8	37588092	37588379	-	1	288	96	LINC21754	0	0.327701	0	0	0	0	0.109234	0
TCONS_00010876	XLOC_006346	XLOC_006346	novel	Novel_lncRNA	10	19898304	19898768	+	1	465	49	LINC2162	0.092918	0	0	0	0	0.258643	0.0309727	0.0862143
TCONS_00010877	XLOC_006347	XLOC_006347	novel	Novel_lncRNA	10	19940239	19940523	+	1	285	91	LINC2163	0.117219	0	0.698305	0	0	0	0.271841	0
TCONS_00054889	XLOC_030925	XLOC_030925	novel	Novel_lncRNA	2	31217751	31218074	-	1	324	48	LINC10417	0.256055	0	0.04742	0.294494	0.402315	0	0.101158	0.23227
TCONS_00070814	XLOC_040156	XLOC_040156	novel	Novel_lncRNA	4	32169347	32170335	-	1	989	199	LINC13602	0.189613	0.459353	0.076329	0.04011	0.0659	0.128109	0.241765	0.0780397
TCONS_00070815	XLOC_040157	XLOC_040157	novel	Novel_lncRNA	4	32173376	32173601	-	1	226	53	LINC13603	0.146835	0.116627	0	0	0	0.266749	0.0878207	0.0889163
TCONS_00070816	XLOC_040158	XLOC_040158	novel	Novel_lncRNA	4	32176548	32176780	-	1	233	51	LINC13604	0.084116	0.079825	0.504005	0.086715	0.019847	0.258735	0.222649	0.121766
TCONS_00070817	XLOC_040159	XLOC_040159	novel	Novel_lncRNA	4	32178036	32178252	-	1	217	72	LINC13605	0	0	0	0	0	0.277812	0	0.092604
TCONS_00054883	XLOC_030919	XLOC_030919	novel	Novel_lncRNA	2	31187770	31188108	-	1	339	52	LINC10413	0	0	0.008641	0	0	0.277864	0.00288033	0.0926213
TCONS_00054882	XLOC_030918	XLOC_030918	novel	Novel_lncRNA	2	31185138	31185370	-	1	233	45	LINC10412	0	0	0.263762	0	0	0	0.0879207	0
TCONS_00054885	XLOC_030921	XLOC_030921	novel	Novel_lncRNA	2	31191432	31192033	-	1	602	130	LINC10415	0.130596	0.344267	0.087114	0	0.072297	0.01886	0.187326	0.0303857
TCONS_00054884	XLOC_030920	XLOC_030920	novel	Novel_lncRNA	2	31188631	31188831	-	1	201	59	LINC10414	0.126317	0.475887	0.005351	0	0	0	0.202518	0
TCONS_00054887	XLOC_030923	XLOC_030923	novel	Novel_lncRNA	2	31201514	31201744	-	1	231	40	LINC10416	0	0	0.266046	0	0	0	0.088682	0
TCONS_00009036	XLOC_005190	XLOC_005190	novel	Novel_lncRNA	10	632083	632795	+	1	713	69	LINC1712	0	0	0	0	0.550289	0.088075	0	0.212788
TCONS_00064529	XLOC_036635	XLOC_036635	novel	Novel_lncRNA	4	15301318	15301546	+	1	229	76	LINC12477	0	0	0	0	0.285082	0	0	0.0950273
TCONS_00064524	XLOC_036631	XLOC_036631	novel	Novel_lncRNA	4	15174505	15176863	+	3	1459	113	LINC12475	0.468294	0.922314	1.7658	0.238304	0.034755	0.064394	1.05214	0.112484
TCONS_00064527	XLOC_036633	XLOC_036633	novel	Novel_lncRNA	4	15194064	15194299	+	1	236	58	LINC12476	0	0	0.260409	0	0	0	0.086803	0
TCONS_00064523	XLOC_036631	XLOC_036631	novel	Novel_lncRNA	4	15174470	15176863	+	3	1421	113	LINC12474	0.95701	0.736622	0.877417	0.529823	0.655237	0.456696	0.857016	0.547252
TCONS_00069016	XLOC_039194	XLOC_039194	novel	Novel_lncRNA	4	21514063	21514299	-	1	237	51	LINC13360	0	0	0	0	0.275459	0	0	0.0918197
TCONS_00069015	XLOC_039193	XLOC_039193	novel	Novel_lncRNA	4	21510959	21511230	-	1	272	87	LINC13359	0	0.116832	0	0	0	0.332456	0.038944	0.110819
TCONS_00076319	XLOC_043265	XLOC_043265	novel	Novel_lncRNA	5	43057006	43057588	+	1	583	141	LINC14553	0.170953	0.027345	0.355598	0.10415	0.111979	0.399661	0.184632	0.205263
TCONS_00066678	XLOC_037722	XLOC_037722	novel	Novel_lncRNA	4	29919127	29919415	+	1	289	62	LINC12851	0	0	0	0	0.332067	0	0	0.110689
TCONS_00025737	XLOC_014551	XLOC_014551	novel	Novel_lncRNA	11	30906531	30906962	-	1	432	39	LINC4944	0	0	0.284521	0	0	0	0.0948403	0
TCONS_00025736	XLOC_014550	XLOC_014550	novel	Novel_lncRNA	11	30901980	30903509	-	2	227	64	LINC4943	0	0	0.00361	0	0	0.265574	0.00120333	0.0885247
TCONS_00025738	XLOC_014552	XLOC_014552	novel	Novel_lncRNA	11	30914127	30914697	-	1	571	114	LINC4945	0.029253	0.279198	0.155884	0	0	0.049974	0.154778	0.016658
TCONS_00090943	XLOC_051272	XLOC_051272	novel	Novel_lncRNA	6	52545807	52546020	+	1	214	38	LINC16964	0	0	0	0	0	0.281707	0	0.0939023
TCONS_00010128	XLOC_005816	XLOC_005816	novel	Novel_lncRNA	10	7384138	7384658	+	1	521	45	LINC1883	0.131236	0.122397	0.055637	0.121823	0.093143	0.288313	0.10309	0.16776
TCONS_00010127	XLOC_005815	XLOC_005815	novel	Novel_lncRNA	10	7377127	7377364	+	1	238	79	LINC1882	0.043514	0.044656	0.387331	0.123561	0.102863	0.189553	0.1585	0.138659
TCONS_00010122	XLOC_005808	XLOC_005808	novel	Novel_lncRNA	10	7367424	7368651	+	1	1228	121	LINC1878	0.118885	0.052102	0.092544	0.218931	0.348589	0.294308	0.0878437	0.287276
TCONS_00010123	XLOC_005811	XLOC_005811	novel	Novel_lncRNA	10	7369111	7369339	+	1	229	61	LINC1881	0.132268	0.278467	0	0.024482	0	0	0.136912	0.00816067
TCONS_00010120	XLOC_005809	XLOC_005809	novel	Novel_lncRNA	10	7362000	7363633	+	1	1634	89	LINC1879	0.275942	0	0.206736	0.300322	0.296188	0.147577	0.160893	0.248029
TCONS_00010121	XLOC_005810	XLOC_005810	novel	Novel_lncRNA	10	7363703	7366689	+	1	2987	98	LINC1880	0.496769	0.192068	0.286502	0.308105	0.633096	0.224834	0.325113	0.388678
TCONS_00011838	XLOC_006956	XLOC_006956	novel	Novel_lncRNA	10	32705181	32705693	+	1	513	52	LINC2418	0.097683	0.031077	0.244578	0.257428	0.317935	0	0.124446	0.191788
TCONS_00011833	XLOC_006951	XLOC_006951	novel	Novel_lncRNA	10	32538326	32539064	+	1	739	154	LINC2413	0.011	0.172438	0	0.12024	0.208632	0.285111	0.061146	0.204661
TCONS_00011837	XLOC_006955	XLOC_006955	novel	Novel_lncRNA	10	32633451	32633847	+	1	397	104	LINC2417	0	0.016063	0	0.2105	0.059474	0.329899	0.00535433	0.199958
TCONS_00011836	XLOC_006954	XLOC_006954	novel	Novel_lncRNA	10	32562802	32563980	+	1	1179	108	LINC2416	4.58277	4.54168	4.17356	4.19748	8.21633	5.4339	4.43267	5.94924
TCONS_00011835	XLOC_006953	XLOC_006953	novel	Novel_lncRNA	10	32545229	32545559	+	1	331	64	LINC2415	0	0	0	0.383502	0.001644	0	0	0.128382
TCONS_00011834	XLOC_006952	XLOC_006952	novel	Novel_lncRNA	10	32540182	32540628	+	1	447	80	LINC2414	0.017189	0	0	0.283981	0.081301	0.049676	0.00572967	0.138319
TCONS_00063678	XLOC_036082	XLOC_036082	novel	Novel_lncRNA	4	979118	979386	+	1	269	39	LINC12231	0	0	0	0.35392	0	0	0	0.117973
TCONS_00063679	XLOC_036083	XLOC_036083	novel	Novel_lncRNA	4	1031836	1032448	+	1	613	86	LINC12232	0	0.026007	0	0.644878	0.439131	0.255177	0.008669	0.446395
TCONS_00060533	XLOC_034206	XLOC_034206	novel	Novel_lncRNA	3	3213967	3217549	-	1	3583	129	LINC11480	0.807199	0.621997	0.837516	0.321334	0.144792	0.058777	0.755571	0.174968
TCONS_00060530	XLOC_034203	XLOC_034203	novel	Novel_lncRNA	3	3204025	3205067	-	1	1043	85	LINC11478	0.090752	0.305292	0.171171	0.022211	0	0.0289	0.189072	0.017037
TCONS_00060531	XLOC_034204	XLOC_034204	novel	Novel_lncRNA	3	3206646	3207201	-	1	556	81	LINC11479	0.118568	0.314066	0.220146	0.071537	0	0	0.217593	0.0238457
TCONS_00060534	XLOC_034207	XLOC_034207	novel	Novel_lncRNA	3	3221209	3221510	-	1	302	46	LINC11481	0	0	0	0.420329	0.082145	0.024952	0	0.175809
TCONS_00060535	XLOC_034208	XLOC_034208	novel	Novel_lncRNA	3	3224571	3224951	-	1	381	89	LINC11482	0	0	0	0.24988	0.428372	0	0	0.226084
TCONS_00008073	XLOC_004721	XLOC_004721	novel	Novel_lncRNA	1	33623282	33623502	-	1	221	73	LINC1605	0	0	0	0.287193	0	0	0	0.095731
TCONS_00024465	XLOC_013862	XLOC_013862	novel	Novel_lncRNA	11	12561971	12562197	-	1	227	52	LINC4633	0.293358	0	0	0.063376	0	0	0.097786	0.0211253
TCONS_00074225	XLOC_042199	XLOC_042199	novel	Novel_lncRNA	5	29684192	29685444	+	1	1253	203	LINC14298	0.546956	0.431081	0.463623	0.511947	0.439139	0.404211	0.480553	0.451766
TCONS_00028641	XLOC_016123	XLOC_016123	novel	Novel_lncRNA	12	8594015	8594448	+	1	434	123	LINC5404	0.988881	0.271581	0.952884	0	0.012535	0.170855	0.737782	0.06113
TCONS_00113178	XLOC_063712	XLOC_063712	novel	Novel_lncRNA	8	37179834	37180069	+	1	236	41	LINC20891	0.28217	0	0.325511	0	0	0	0.20256	0
TCONS_00075575	XLOC_042873	XLOC_042873	novel	Novel_lncRNA	5	39003314	39003605	+	1	292	55	LINC14466	0	0.054597	0.236776	0	0.028077	0.309685	0.0971243	0.112587
TCONS_00075576	XLOC_042874	XLOC_042874	novel	Novel_lncRNA	5	39004694	39005214	+	1	521	68	LINC14467	0.512119	0.273966	0.228054	0.487291	0.198608	0.144446	0.338046	0.276782
TCONS_00028979	XLOC_016315	XLOC_016315	novel	Novel_lncRNA	12	11758676	11759115	+	1	440	49	LINC5495	0	0	0.047722	0	0.296745	0	0.0159073	0.098915
TCONS_00026912	XLOC_015223	XLOC_015223	novel	Novel_lncRNA	11	38069322	38070019	-	1	698	75	LINC5156	0.14199	0.410052	0.021865	0	0.046765	0	0.191302	0.0155883
TCONS_00104694	XLOC_058929	XLOC_058929	novel	Novel_lncRNA	7	8713124	8713471	-	1	348	66	LINC19378	0.00416	0	0.0883	0	0	0.34589	0.03082	0.115297
TCONS_00104695	XLOC_058930	XLOC_058930	novel	Novel_lncRNA	7	8713522	8714043	-	1	522	106	LINC19379	0.046933	0	0.047878	0	0	0.28853	0.0316037	0.0961767
TCONS_00028970	XLOC_016310	XLOC_016310	novel	Novel_lncRNA	12	11544172	11544528	+	1	357	63	LINC5493	0	0.022328	0	0.328904	0.060143	0.083307	0.00744267	0.157451
TCONS_00068051	XLOC_038547	XLOC_038547	novel	Novel_lncRNA	4	7560919	7561448	-	1	530	70	LINC13086	0.346471	0.481074	0.28989	0	0.369531	0.113746	0.372478	0.161092
TCONS_00068050	XLOC_038546	XLOC_038546	novel	Novel_lncRNA	4	7557644	7557992	-	1	349	42	LINC13085	0.28717	0	0	0	0	0.013531	0.0957233	0.00451033
TCONS_00068053	XLOC_038549	XLOC_038549	novel	Novel_lncRNA	4	7650059	7651235	-	2	929	64	LINC13088	0.053941	0	0	0.077544	0.351132	0.194678	0.0179803	0.207785
TCONS_00068052	XLOC_038548	XLOC_038548	novel	Novel_lncRNA	4	7607379	7607604	-	1	226	75	LINC13087	0	0	0	0	0.288867	0	0	0.096289
TCONS_00068059	XLOC_038554	XLOC_038554	novel	Novel_lncRNA	4	7756840	7757221	-	1	382	59	LINC13090	0.307304	1.18584	0.437105	0.652142	0.416284	0.993401	0.643415	0.687276
TCONS_00068058	XLOC_038553	XLOC_038553	novel	Novel_lncRNA	4	7701317	7701537	-	1	221	54	LINC13089	0	0	0	0.287193	0	0	0	0.095731
TCONS_00028647	XLOC_016129	XLOC_016129	novel	Novel_lncRNA	12	8688913	8689210	+	1	298	41	LINC5405	0.393491	0	0.051558	0	0	0.003372	0.14835	0.001124
TCONS_00089609	XLOC_050616	XLOC_050616	novel	Novel_lncRNA	6	45776335	45777033	+	1	699	78	LINC16783	0.284529	0.272774	0.172618	0.225186	0.154882	0.473773	0.243307	0.284614
TCONS_00104522	XLOC_058833	XLOC_058833	novel	Novel_lncRNA	7	7496230	7497335	-	2	964	65	LINC19334	0.540074	0.145526	0.693576	0.378299	0.388149	0.609215	0.459725	0.458554
TCONS_00020612	XLOC_011863	XLOC_011863	novel	Novel_lncRNA	11	27071746	27072272	+	1	527	104	LINC4089	0.31062	0.231789	0.584505	0.036131	0.127904	0.333457	0.375638	0.165831
TCONS_00020610	XLOC_011861	XLOC_011861	novel	Novel_lncRNA	11	27037901	27039115	+	1	1215	63	LINC4088	0.831245	0.523185	0.719902	0.256882	0.362643	0.324499	0.691444	0.314675
TCONS_00020615	XLOC_011866	XLOC_011866	novel	Novel_lncRNA	11	27097082	27097321	+	1	240	77	LINC4091	0	0	0.512138	0	0	0	0.170713	0
TCONS_00020614	XLOC_011865	XLOC_011865	novel	Novel_lncRNA	11	27093587	27093848	+	1	262	87	LINC4090	0.662284	0.047394	0.294538	0	0.041778	0.009664	0.334739	0.0171473
TCONS_00074484	XLOC_042344	XLOC_042344	novel	Novel_lncRNA	5	32406939	32407235	+	1	297	52	LINC14345	0	0.268388	0	0	0	0	0.0894627	0
TCONS_00074483	XLOC_042343	XLOC_042343	novel	Novel_lncRNA	5	32400826	32401266	+	1	441	57	LINC14344	0.151508	0.361261	0.347929	0.071961	0	0.136474	0.286899	0.0694783
TCONS_00074482	XLOC_042342	XLOC_042342	novel	Novel_lncRNA	5	32366316	32366549	+	1	234	77	LINC14343	0	0	0	0.268525	0.720727	0	0	0.329751
TCONS_00074481	XLOC_042341	XLOC_042341	novel	Novel_lncRNA	5	32344769	32345058	+	1	290	30	LINC14342	0.114814	0.383346	0	0	0	0	0.166053	0
TCONS_00074480	XLOC_042340	XLOC_042340	novel	Novel_lncRNA	5	32337719	32338045	+	1	327	47	LINC14341	0.074239	0.48753	0.166954	0.096725	0	0	0.242908	0.0322417
TCONS_00014922	XLOC_008651	XLOC_008651	novel	Novel_lncRNA	10	14016207	14016430	-	1	224	34	LINC2939	0	0	0	0.283347	0	0	0	0.094449
TCONS_00014923	XLOC_008652	XLOC_008652	novel	Novel_lncRNA	10	14016884	14017333	-	1	450	63	LINC2940	0	0	0	0.352609	0.144108	0	0	0.165572
TCONS_00014921	XLOC_008650	XLOC_008650	novel	Novel_lncRNA	10	13936925	13937361	-	1	437	72	LINC2938	4.85338	11.4889	3.58309	0.881845	0.410327	1.0266	6.64178	0.772923
TCONS_00014926	XLOC_008655	XLOC_008655	novel	Novel_lncRNA	10	14049381	14049818	-	1	438	79	LINC2942	0.073985	0	0	0	0	0.275275	0.0246617	0.0917583
TCONS_00014927	XLOC_008656	XLOC_008656	novel	Novel_lncRNA	10	14050034	14051085	-	1	1052	65	LINC2943	0.162909	0.012932	0	0	0	0.401042	0.0586137	0.133681
TCONS_00014925	XLOC_008654	XLOC_008654	novel	Novel_lncRNA	10	14048318	14048573	-	1	256	66	LINC2941	0.391494	0	0	0	0	0.166073	0.130498	0.0553577
TCONS_00014928	XLOC_008657	XLOC_008657	novel	Novel_lncRNA	10	14051207	14051464	-	1	258	50	LINC2944	0.214084	0.370749	0	0	0	0.058805	0.194944	0.0196017
TCONS_00014929	XLOC_008658	XLOC_008658	novel	Novel_lncRNA	10	14051871	14052770	-	1	900	125	LINC2945	0.151942	0.134387	0	0	0.036269	0.300533	0.095443	0.112267
TCONS_00001527	XLOC_000857	XLOC_000857	novel	Novel_lncRNA	1	10245691	10245972	+	1	282	62	LINC261	0.353029	0	0	0	0	0	0.117676	0
TCONS_00001523	XLOC_000855	XLOC_000855	novel	Novel_lncRNA	1	10190994	10191248	+	1	255	73	LINC260	0.393029	0	0	0	0	0	0.13101	0
TCONS_00001529	XLOC_000859	XLOC_000859	novel	Novel_lncRNA	1	10298594	10298832	+	1	239	31	LINC262	0	0	0	0.265563	0	0	0	0.088521
TCONS_00070061	XLOC_039726	XLOC_039726	novel	Novel_lncRNA	4	28287059	28287598	-	1	540	95	LINC13502	0.443371	0.655239	1.20894	4.18831	12.4648	7.11732	0.769183	7.92346
TCONS_00070060	XLOC_039725	XLOC_039725	novel	Novel_lncRNA	4	28286791	28289359	-	2	1977	105	LINC13501	0.063124	0.114792	0.176982	0.278531	0.122789	0.324686	0.118299	0.242002
TCONS_00070063	XLOC_039728	XLOC_039728	novel	Novel_lncRNA	4	28294112	28294519	-	1	408	57	LINC13503	0	0.122172	0.061256	0.291162	0	0.686624	0.0611427	0.325929
TCONS_00070065	XLOC_039730	XLOC_039730	novel	Novel_lncRNA	4	28295637	28296343	-	1	707	69	LINC13505	0.058435	0.346505	0.11141	0.527193	0.092031	0.521449	0.172117	0.380224
TCONS_00070064	XLOC_039729	XLOC_039729	novel	Novel_lncRNA	4	28294579	28295443	-	1	865	105	LINC13504	0	0.047537	0.106572	0.511304	0.113209	0.583881	0.0513697	0.402798
TCONS_00070066	XLOC_039731	XLOC_039731	novel	Novel_lncRNA	4	28296510	28297046	-	1	537	54	LINC13506	0.179376	0.438189	0.170522	0.499858	0.091179	0.970515	0.262696	0.520517
TCONS_00075687	XLOC_042932	XLOC_042932	novel	Novel_lncRNA	5	39727425	39729898	+	3	400	70	LINC14479	0.370823	0.006111	0.171836	0	0	0.075357	0.182923	0.025119
TCONS_00075685	XLOC_042930	XLOC_042930	novel	Novel_lncRNA	5	39704635	39705059	+	1	425	104	LINC14478	0	0.205061	0.290171	0.149589	0	0.180856	0.165077	0.110148
TCONS_00102202	XLOC_057732	XLOC_057732	novel	Novel_lncRNA	7	42264625	42265890	+	2	954	113	LINC19070	0	0	0	0.199676	0.2029	1.46437	0	0.622316
TCONS_00080233	XLOC_045457	XLOC_045457	novel	Novel_lncRNA	5	20329012	20329268	-	1	257	35	LINC15152	0	0	0	0.114838	0.170619	0.291457	0	0.192305
TCONS_00113469	XLOC_063875	XLOC_063875	novel	Novel_lncRNA	8	611364	612890	-	1	1527	58	LINC20938	0.284193	0.365408	0.177286	0.062347	0.298701	0.078959	0.275629	0.146669
TCONS_00085600	XLOC_048253	XLOC_048253	novel	Novel_lncRNA	6	3984810	3985022	+	1	213	63	LINC15894	0.313685	0	0	0.029301	0	0	0.104562	0.009767
TCONS_00080234	XLOC_045458	XLOC_045458	novel	Novel_lncRNA	5	20366091	20366388	-	1	298	96	LINC15153	0	0	0	0	0.438147	0	0	0.146049
TCONS_00098202	XLOC_055374	XLOC_055374	novel	Novel_lncRNA	7	5432539	5433243	+	1	705	62	LINC18206	0.260468	0.180905	0.565894	0.089278	0.138902	0	0.335756	0.07606
TCONS_00098201	XLOC_055373	XLOC_055373	novel	Novel_lncRNA	7	5422721	5422977	+	1	257	50	LINC18205	0	0	0.3575	0	0	0	0.119167	0
TCONS_00123575	XLOC_069627	XLOC_069627	novel	Novel_lncRNA	9	3232608	3232964	-	1	357	68	LINC22664	0	0	0	0.088893	0.273388	0.366721	0	0.243001
TCONS_00017360	XLOC_010082	XLOC_010082	novel	Novel_lncRNA	10	38484733	38484950	-	1	218	43	LINC3519	0	0	0	0	0.299467	0	0	0.0998223
TCONS_00041470	XLOC_023443	XLOC_023443	novel	Novel_lncRNA	13	37459751	37460162	+	1	412	54	LINC7916	0.324344	0	0	0	0	0.043409	0.108115	0.0144697
TCONS_00045508	XLOC_025828	XLOC_025828	novel	Novel_lncRNA	13	36294024	36294368	-	1	345	58	LINC8771	0.081985	0	0.02583	0	0.141922	0.26211	0.0359383	0.134677
TCONS_00018480	XLOC_010651	XLOC_010651	novel	Novel_lncRNA	11	3444638	3444855	+	1	218	56	LINC3642	0.306491	0	0	0	0	0	0.102164	0
TCONS_00077861	XLOC_044048	XLOC_044048	novel	Novel_lncRNA	5	50199991	50200257	+	1	267	42	LINC14699	0.375365	0	0	0	0	0	0.125122	0
TCONS_00077862	XLOC_044049	XLOC_044049	novel	Novel_lncRNA	5	50200312	50200911	+	1	600	97	LINC14700	0.335559	0	0.025607	0	0	0.050908	0.120389	0.0169693
TCONS_00131601	XLOC_074352	XLOC_074352	novel	Novel_lncRNA	CONTIG82	42895	43237	-	1	343	96	LINC23848	0.012175	0.162521	0.055394	0.14788	0.274078	0.34976	0.0766967	0.257239
TCONS_00131600	XLOC_074351	XLOC_074351	novel	Novel_lncRNA	CONTIG82	40030	40614	-	1	585	116	LINC23847	0.285153	0.162057	0.472393	0.501157	0.613036	0.309155	0.306534	0.474449
TCONS_00131603	XLOC_074354	XLOC_074354	novel	Novel_lncRNA	CONTIG83	4344	4810	+	1	467	155	LINC23849	0.696764	0.100592	0.122825	0.286769	0.165656	0.245272	0.306727	0.232566
TCONS_00106582	XLOC_060094	XLOC_060094	novel	Novel_lncRNA	7	32645713	32646014	-	1	302	100	LINC19884	0.059367	0	0.396483	0	0	0	0.15195	0
TCONS_00106583	XLOC_060095	XLOC_060095	novel	Novel_lncRNA	7	32648705	32648923	-	1	219	44	LINC19885	0	0	0	0	0.2981	0	0	0.0993667
TCONS_00072338	XLOC_041011	XLOC_041011	novel	Novel_lncRNA	5	6196442	6196879	+	1	438	145	LINC13811	0.411364	0.241924	0.175156	0.036227	0.074525	0.216779	0.276148	0.109177
TCONS_00072336	XLOC_041006	XLOC_041006	novel	Novel_lncRNA	5	6177217	6179242	+	1	2026	74	LINC13809	0.487885	0.157691	0.321561	0.343598	0.488869	0.315859	0.322379	0.382775
TCONS_00072335	XLOC_041009	XLOC_041009	novel	Novel_lncRNA	5	6176074	6176843	+	1	770	126	LINC13810	0.424607	0.092755	0.581044	0.346885	0.296392	0.101519	0.366135	0.248265
TCONS_00072330	XLOC_041005	XLOC_041005	novel	Novel_lncRNA	5	6158560	6161269	+	1	2710	174	LINC13808	0.778501	0.349886	0.439229	0.550207	0.505147	0.378099	0.522539	0.477818
TCONS_00099157	XLOC_055933	XLOC_055933	novel	Novel_lncRNA	7	11528407	11528626	+	1	220	68	LINC18400	0.010798	0.088165	0	0.432747	0.116151	0.409209	0.0329877	0.319369
TCONS_00099158	XLOC_055934	XLOC_055934	novel	Novel_lncRNA	7	11547701	11548057	+	1	357	59	LINC18401	0	0.267341	0.205142	0	0	0.065295	0.157494	0.021765
TCONS_00019282	XLOC_011066	XLOC_011066	novel	Novel_lncRNA	11	8334335	8334733	+	1	399	50	LINC3754	0.076053	0.169988	0.364273	0.269803	0.137122	0.109037	0.203438	0.171987
TCONS_00026120	XLOC_014787	XLOC_014787	novel	Novel_lncRNA	11	33680091	33680299	-	1	209	69	LINC5033	0	0	0	0	0.312363	0	0	0.104121
TCONS_00109800	XLOC_061692	XLOC_061692	novel	Novel_lncRNA	8	2869181	2869704	+	1	524	45	LINC20277	0.232705	0.101278	0.162926	0.391739	0.45651	0.287621	0.165636	0.378623
TCONS_00117969	XLOC_066550	XLOC_066550	novel	Novel_lncRNA	9	2146875	2147458	+	1	584	85	LINC21829	0.552596	0.491552	0.433213	0.02717	0.536766	0.10426	0.492454	0.222732
TCONS_00082141	XLOC_046536	XLOC_046536	novel	Novel_lncRNA	5	38626142	38626456	-	1	315	51	LINC15558	0	0	0	0	0.309839	0	0	0.10328
TCONS_00019752	XLOC_011353	XLOC_011353	novel	Novel_lncRNA	11	12748603	12748837	+	1	235	77	LINC3881	0	0	0	0.668007	0.485231	0.334776	0	0.496005
TCONS_00019753	XLOC_011354	XLOC_011354	novel	Novel_lncRNA	11	12756150	12756371	+	1	222	65	LINC3882	0	0	0	0.285899	0	0	0	0.0952997
TCONS_00019750	XLOC_011351	XLOC_011351	novel	Novel_lncRNA	11	12742581	12743144	+	1	564	92	LINC3879	0.102276	0	0	0.131666	0.346097	0.049525	0.034092	0.175763
TCONS_00088726	XLOC_050085	XLOC_050085	novel	Novel_lncRNA	6	38749721	38749952	+	1	232	52	LINC16605	0.111358	0.047643	0.26225	0	0	0	0.140417	0
TCONS_00088722	XLOC_050081	XLOC_050081	novel	Novel_lncRNA	6	38707371	38707873	+	1	503	76	LINC16604	0.312157	0	0.112134	0	0	0.119851	0.14143	0.0399503
TCONS_00043834	XLOC_024781	XLOC_024781	novel	Novel_lncRNA	13	19131144	19131631	-	1	488	47	LINC8342	0.188036	0.163629	0.076705	0	0.156075	0.319133	0.14279	0.158403
TCONS_00004000	XLOC_002339	XLOC_002339	novel	Novel_lncRNA	1	35491640	35491846	+	1	207	68	LINC768	0.481476	0.286498	0.509664	0.908607	0.539302	0.65479	0.425879	0.7009
TCONS_00043832	XLOC_024779	XLOC_024779	novel	Novel_lncRNA	13	19030824	19031058	-	1	235	78	LINC8341	0	0.271357	0	0	0	0	0.0904523	0
TCONS_00125150	XLOC_070451	XLOC_070451	novel	Novel_lncRNA	9	11116776	11117119	-	1	344	72	LINC22791	0	0	0.357306	0	0	0	0.119102	0
TCONS_00125151	XLOC_070452	XLOC_070452	novel	Novel_lncRNA	9	11119089	11120478	-	1	1390	113	LINC22792	0.00267	0.022174	0.220993	0.089002	0.366772	0.311886	0.0819457	0.255887
TCONS_00078070	XLOC_044187	XLOC_044187	novel	Novel_lncRNA	5	1294368	1294998	-	2	540	90	LINC14737	0	0	0	0.235073	0.731824	0.755055	0	0.573984
TCONS_00078075	XLOC_044192	XLOC_044192	novel	Novel_lncRNA	5	1320089	1321874	-	1	1786	255	LINC14738	1.15018	0.718799	1.02571	0.882184	0.66478	0.677113	0.964897	0.741359
TCONS_00051240	XLOC_028816	XLOC_028816	novel	Novel_lncRNA	2	40884151	40884432	+	1	282	66	LINC9720	0	0	0	0.337604	0	0.050594	0	0.129399
TCONS_00051241	XLOC_028817	XLOC_028817	novel	Novel_lncRNA	2	40884514	40884938	+	1	425	66	LINC9721	0	0	0	0	0.460059	0.496467	0	0.318842
TCONS_00025472	XLOC_014388	XLOC_014388	novel	Novel_lncRNA	11	27417963	27418288	-	1	326	60	LINC4878	0.03655	0	0	0	0	0.277386	0.0121833	0.092462
TCONS_00025473	XLOC_014389	XLOC_014389	novel	Novel_lncRNA	11	27422009	27422988	-	2	444	50	LINC4879	0.078825	0	0.375414	0	0	0	0.151413	0
TCONS_00025474	XLOC_014389	XLOC_014389	novel	Novel_lncRNA	11	27422452	27422995	-	1	544	60	LINC4880	1.16332	0.058611	0.128537	0	0.119607	0.163273	0.450158	0.0942933
TCONS_00025475	XLOC_014390	XLOC_014390	novel	Novel_lncRNA	11	27463377	27463690	-	1	314	64	LINC4881	0.425573	0	0	0	0	0	0.141858	0
TCONS_00025476	XLOC_014391	XLOC_014391	novel	Novel_lncRNA	11	27485315	27485571	-	1	257	45	LINC4882	0.096019	0.238823	0.378942	0	0	0.024102	0.237928	0.008034
TCONS_00026044	XLOC_014741	XLOC_014741	novel	Novel_lncRNA	11	33245464	33245693	-	1	230	42	LINC5021	8.51019	6.13383	4.07484	2.6041	1.07908	2.34763	6.23962	2.01027
TCONS_00086647	XLOC_048787	XLOC_048787	novel	Novel_lncRNA	6	9550675	9551425	+	1	751	77	LINC16022	0.442467	0.040192	0.040916	0	0	0.038531	0.174525	0.0128437
TCONS_00086648	XLOC_048788	XLOC_048788	novel	Novel_lncRNA	6	9571051	9571265	+	1	215	50	LINC16023	0.155384	0.889799	0.843241	0.279463	0	0.140198	0.629475	0.139887
TCONS_00058242	XLOC_032845	XLOC_032845	novel	Novel_lncRNA	3	20902343	20902628	+	1	286	63	LINC11091	0	0	0	0	0.285332	0	0	0.0951107
TCONS_00058241	XLOC_032844	XLOC_032844	novel	Novel_lncRNA	3	20781545	20782144	+	1	600	86	LINC11090	0	0.079711	0	0.052891	0	0.251189	0.0265703	0.10136
TCONS_00026047	XLOC_014744	XLOC_014744	novel	Novel_lncRNA	11	33256445	33256704	-	1	260	86	LINC5022	0	0	0	0	0.229749	0.3478	0	0.192516
TCONS_00026040	XLOC_014737	XLOC_014737	novel	Novel_lncRNA	11	33232975	33233209	-	1	235	54	LINC5019	0	0	0	0	0.277804	0	0	0.0926013
TCONS_00058249	XLOC_032852	XLOC_032852	novel	Novel_lncRNA	3	20984729	20985226	+	1	498	83	LINC11093	0	0	0	0.446072	0.32773	0.060527	0	0.27811
TCONS_00058248	XLOC_032851	XLOC_032851	novel	Novel_lncRNA	3	20962649	20963093	+	1	445	148	LINC11092	0	0	0	0.095086	0.146705	0.331005	0	0.190932
TCONS_00026041	XLOC_014738	XLOC_014738	novel	Novel_lncRNA	11	33236565	33236874	-	1	310	64	LINC5020	0	0	0	0	0.315714	0	0	0.105238
TCONS_00043160	XLOC_024346	XLOC_024346	novel	Novel_lncRNA	13	9079557	9079780	-	1	224	49	LINC8134	0	0.284683	0	0	0	0	0.0948943	0
TCONS_00006338	XLOC_003721	XLOC_003721	novel	Novel_lncRNA	1	19377708	19378024	-	1	317	73	LINC1235	0.105035	0	0.290804	0.20022	0.241983	0.095087	0.131946	0.179097
TCONS_00006334	XLOC_003717	XLOC_003717	novel	Novel_lncRNA	1	19154375	19154705	-	1	331	57	LINC1232	0.084107	0	0	0.672407	0	0.013963	0.0280357	0.22879
TCONS_00006336	XLOC_003719	XLOC_003719	novel	Novel_lncRNA	1	19170654	19171250	-	1	597	57	LINC1233	0.335567	0	0.051471	0	0	0	0.129013	0
TCONS_00006337	XLOC_003720	XLOC_003720	novel	Novel_lncRNA	1	19362603	19362952	-	1	350	73	LINC1234	0	0	0	0.245718	3.93097	1.48417	0	1.88695
TCONS_00006332	XLOC_003715	XLOC_003715	novel	Novel_lncRNA	1	19130166	19130438	-	1	273	34	LINC1230	0	0	0	0	0.358703	0	0	0.119568
TCONS_00006333	XLOC_003716	XLOC_003716	novel	Novel_lncRNA	1	19140989	19141319	-	1	331	63	LINC1231	0	0	0	0.287307	0	0	0	0.095769
TCONS_00078929	XLOC_044618	XLOC_044618	novel	Novel_lncRNA	5	5872877	5874544	-	1	1668	116	LINC14844	0.265984	0.1604	0.079415	0.147695	0.497764	0.285439	0.1686	0.310299
TCONS_00078922	XLOC_044614	XLOC_044614	novel	Novel_lncRNA	5	5853511	5853945	-	1	435	70	LINC14841	0	0	0	0.510432	0.068536	0.449483	0	0.342817
TCONS_00078923	XLOC_044615	XLOC_044615	novel	Novel_lncRNA	5	5855937	5856342	-	1	406	61	LINC14842	0	0	0	0	0	0.408336	0	0.136112
TCONS_00078924	XLOC_044616	XLOC_044616	novel	Novel_lncRNA	5	5856402	5857161	-	1	760	81	LINC14843	0.012406	0	0	0.143397	0.061132	0.534768	0.00413533	0.246432
TCONS_00122313	XLOC_068963	XLOC_068963	novel	Novel_lncRNA	9	38425695	38426567	+	1	873	99	LINC22532	0.55542	0.873688	0.390914	0.271121	0.127601	0.307509	0.606674	0.23541
TCONS_00122314	XLOC_068964	XLOC_068964	novel	Novel_lncRNA	9	38426803	38427248	+	1	446	50	LINC22533	1.04184	1.38583	1.00958	0.166027	0	0.337922	1.14575	0.167983
TCONS_00095426	XLOC_053943	XLOC_053943	novel	Novel_lncRNA	6	43125085	43125491	-	1	407	61	LINC17843	0.112453	0	0	0.176218	0.320805	0.096772	0.0374843	0.197932
TCONS_00067704	XLOC_038301	XLOC_038301	novel	Novel_lncRNA	4	1562390	1562606	-	1	217	46	LINC12978	0	0	0	0.024861	0.238171	0.277812	0	0.180281
TCONS_00067705	XLOC_038302	XLOC_038302	novel	Novel_lncRNA	4	1563135	1563526	-	1	392	78	LINC12979	0	0	0	0	0.166541	0.346025	0	0.170855
TCONS_00035770	XLOC_020174	XLOC_020174	novel	Novel_lncRNA	12	32722584	32722842	-	1	259	41	LINC6871	0.087711	0.368087	0.118642	0.169906	0.125611	0.202115	0.19148	0.165877
TCONS_00035771	XLOC_020175	XLOC_020175	novel	Novel_lncRNA	12	32723095	32723633	-	1	539	67	LINC6872	0	0	0	0.056522	0.482463	0.332371	0	0.290452
TCONS_00067700	XLOC_038297	XLOC_038297	novel	Novel_lncRNA	4	1540063	1540308	-	1	246	81	LINC12975	0	0	0.087438	0	0.331727	0	0.029146	0.110576
TCONS_00035774	XLOC_020178	XLOC_020178	novel	Novel_lncRNA	12	32741670	32742817	-	1	1148	120	LINC6874	0	0.092765	0	0.079798	0.531995	0.380809	0.0309217	0.330867
TCONS_00067703	XLOC_038300	XLOC_038300	novel	Novel_lncRNA	4	1557425	1557728	-	1	304	101	LINC12977	0	0	0	0	0.429499	0	0	0.143166
TCONS_00099932	XLOC_056434	XLOC_056434	novel	Novel_lncRNA	7	21974379	21974612	+	1	234	38	LINC18651	0.160851	0	0.11731	0	0.109272	0.257629	0.0927203	0.1223
TCONS_00099933	XLOC_056435	XLOC_056435	novel	Novel_lncRNA	7	21974671	21975740	+	1	1070	64	LINC18652	0.466768	0	0.164718	0	0.151312	0	0.210495	0.0504373
TCONS_00099930	XLOC_056432	XLOC_056432	novel	Novel_lncRNA	7	21964844	21971316	+	1	6473	334	LINC18650	0.593882	0.128103	0.453843	0.119902	0.097141	0.057898	0.391943	0.091647
TCONS_00099935	XLOC_056437	XLOC_056437	novel	Novel_lncRNA	7	21987783	21988287	+	1	505	58	LINC18653	0.330767	0.058087	0.123319	0	0	0	0.170724	0
TCONS_00099938	XLOC_056440	XLOC_056440	novel	Novel_lncRNA	7	21992049	21992482	+	1	434	48	LINC18654	0.131629	0.293866	0.171814	0	0	0	0.199103	0
TCONS_00046078	XLOC_026110	XLOC_026110	novel	Novel_lncRNA	2	542420	544567	+	3	602	75	LINC8834	0.033325	0	0.382657	0	0	0	0.138661	0
TCONS_00117176	XLOC_066128	XLOC_066128	novel	Novel_lncRNA	8	36281572	36281887	-	1	316	65	LINC21718	0.005991	0.403601	0	0	0.051649	0	0.136531	0.0172163
TCONS_00117173	XLOC_066125	XLOC_066125	novel	Novel_lncRNA	8	36245740	36245945	-	1	206	46	LINC21717	0.636796	0.316265	0.201375	0.077026	0.07289	0.014632	0.384812	0.0548493
TCONS_00119409	XLOC_067312	XLOC_067312	novel	Novel_lncRNA	9	8668884	8669274	+	1	391	59	LINC21953	0	0	0	0	0.333933	0.075035	0	0.136323
TCONS_00119400	XLOC_067304	XLOC_067304	novel	Novel_lncRNA	9	8629517	8629756	+	1	240	34	LINC21951	0.113214	0	0.256069	0	0	0	0.123094	0
TCONS_00119407	XLOC_067310	XLOC_067310	novel	Novel_lncRNA	9	8663685	8664139	+	1	455	112	LINC21952	0.440293	0	0	0	0	0	0.146764	0
TCONS_00115380	XLOC_064955	XLOC_064955	novel	Novel_lncRNA	8	11560591	11564062	-	1	3472	147	LINC21199	1.00251	0.128628	0.760507	1.06249	2.19105	1.065	0.630549	1.43951
TCONS_00001649	XLOC_000950	XLOC_000950	novel	Novel_lncRNA	1	12904551	12904932	+	1	382	127	LINC310	0.138469	0.013911	0	0.251026	0.417186	0.143077	0.0507933	0.27043
TCONS_00001641	XLOC_000943	XLOC_000943	novel	Novel_lncRNA	1	12837601	12840023	+	3	883	82	LINC307	0.420967	0.66441	0.420382	0.07188	0.332457	0.068273	0.50192	0.157537
TCONS_00001643	XLOC_000945	XLOC_000945	novel	Novel_lncRNA	1	12852276	12852615	+	1	340	58	LINC309	0	0	0	0	0.288017	0	0	0.0960057
TCONS_00001642	XLOC_000944	XLOC_000944	novel	Novel_lncRNA	1	12840959	12842050	+	1	1092	86	LINC308	0.512533	0.398848	0.485968	2.33022	1.47347	1.95311	0.465783	1.91893
TCONS_00033397	XLOC_018792	XLOC_018792	novel	Novel_lncRNA	12	6148267	6148859	-	1	593	66	LINC6323	0.112673	0.212038	0.488993	0	0	0	0.271235	0
TCONS_00105812	XLOC_059616	XLOC_059616	novel	Novel_lncRNA	7	21598286	21598490	-	1	205	47	LINC19674	0	0	0.299788	0	0	0	0.0999293	0
TCONS_00033398	XLOC_018793	XLOC_018793	novel	Novel_lncRNA	12	6155976	6156210	-	1	235	73	LINC6324	0.284319	0	0	0	0	0	0.094773	0
TCONS_00105811	XLOC_059615	XLOC_059615	novel	Novel_lncRNA	7	21560018	21560978	-	1	961	78	LINC19673	0.728985	0.132492	0.288311	0.066045	0.033967	0.031366	0.383263	0.0437927
TCONS_00062740	XLOC_035530	XLOC_035530	novel	Novel_lncRNA	3	28636687	28638742	-	2	1354	83	LINC12117	0	0	0	0.418437	0	0	0	0.139479
TCONS_00129428	XLOC_072776	XLOC_072776	novel	Novel_lncRNA	CONTIG2	301806	302494	+	1	689	111	LINC23571	0.546932	0.284446	0.546925	0.25179	0.162499	0.408756	0.459434	0.274348
TCONS_00105816	XLOC_059620	XLOC_059620	novel	Novel_lncRNA	7	21721853	21722199	-	1	347	89	LINC19676	0	0.127415	0	0	0.421116	0	0.0424717	0.140372
TCONS_00062744	XLOC_035531	XLOC_035531	novel	Novel_lncRNA	3	28649603	28649866	-	1	264	41	LINC12121	0.053148	0.139293	0.659572	0	0	0	0.284004	0
TCONS_00066074	XLOC_037422	XLOC_037422	novel	Novel_lncRNA	4	26746271	26746492	+	1	222	43	LINC12755	0	0	0	0	0.294072	0	0	0.098024
TCONS_00125930	XLOC_070814	XLOC_070814	novel	Novel_lncRNA	9	17902259	17902518	-	1	260	73	LINC22916	0	0	0	0	0.376638	0	0	0.125546
TCONS_00066076	XLOC_037424	XLOC_037424	novel	Novel_lncRNA	4	26768400	26768876	+	1	477	117	LINC12756	0.573833	0	0.515144	0	0.057711	0	0.362992	0.019237
TCONS_00105818	XLOC_059622	XLOC_059622	novel	Novel_lncRNA	7	21737060	21737395	-	1	336	100	LINC19678	0	0	0.27436	0	0	0	0.0914533	0
TCONS_00111633	XLOC_062727	XLOC_062727	novel	Novel_lncRNA	8	14708598	14709373	+	1	776	75	LINC20504	0.301499	0.035884	0.435581	0.058617	0.083568	0	0.257655	0.047395
TCONS_00111635	XLOC_062729	XLOC_062729	novel	Novel_lncRNA	8	14722377	14722737	+	1	361	58	LINC20505	0	0	0.340196	0	0	0	0.113399	0
TCONS_00088607	XLOC_050016	XLOC_050016	novel	Novel_lncRNA	6	37397041	37398125	+	1	1085	85	LINC16577	0.473529	0.057794	0.599936	0	0	0.038894	0.377086	0.0129647
TCONS_00110586	XLOC_062170	XLOC_062170	novel	Novel_lncRNA	8	7715941	7716302	+	1	362	51	LINC20357	0.046143	0	0	0	0.441838	0	0.015381	0.147279
TCONS_00118754	XLOC_066948	XLOC_066948	novel	Novel_lncRNA	9	5078567	5078866	+	1	300	46	LINC21884	0.040831	0.318845	0	0	0	0	0.119892	0
TCONS_00093960	XLOC_053006	XLOC_053006	novel	Novel_lncRNA	6	20451473	20451799	-	1	327	56	LINC17437	0.30615	0	0.09397	0.016175	0.129436	0.092179	0.133373	0.0792633
TCONS_00093966	XLOC_053012	XLOC_053012	novel	Novel_lncRNA	6	20589743	20591850	-	2	770	71	LINC17439	1.58447	0.706151	1.3301	0.164719	0.556891	0.386896	1.2069	0.369502
TCONS_00093965	XLOC_053011	XLOC_053011	novel	Novel_lncRNA	6	20549826	20550103	-	1	278	92	LINC17438	0.480683	0	0	0	0	0	0.160228	0
TCONS_00055917	XLOC_031460	XLOC_031460	novel	Novel_lncRNA	2	37628596	37629008	-	1	413	47	LINC10559	0	0	0	0	0.316408	0.139644	0	0.152017
TCONS_00055910	XLOC_031455	XLOC_031455	novel	Novel_lncRNA	2	37556509	37556776	-	1	268	59	LINC10558	0.226456	0.35176	0	0.059207	0	0	0.192739	0.0197357
TCONS_00088608	XLOC_050017	XLOC_050017	novel	Novel_lncRNA	6	37476878	37477320	+	1	443	52	LINC16578	0	0	0	0.270904	0.107087	0.590152	0	0.322714
TCONS_00044321	XLOC_025155	XLOC_025155	novel	Novel_lncRNA	13	28332188	28335169	-	2	1077	86	LINC8542	0	0.174077	0.022479	0	0	0	0.0655187	0
TCONS_00044320	XLOC_025155	XLOC_025155	novel	Novel_lncRNA	13	28332188	28335169	-	2	1077	86	LINC8543	0.449975	0	0.571516	0	0	0.012568	0.340497	0.00418933
TCONS_00034559	XLOC_019488	XLOC_019488	novel	Novel_lncRNA	12	20574111	20574405	-	1	295	83	LINC6619	0	0	0	0.322727	0.110651	0	0	0.144459
TCONS_00044324	XLOC_025156	XLOC_025156	novel	Novel_lncRNA	13	28333524	28341688	-	2	740	51	LINC8544	1.67594	0.215435	1.44354	0	0	0.080652	1.11164	0.026884
TCONS_00034555	XLOC_019484	XLOC_019484	novel	Novel_lncRNA	12	20548842	20549161	-	1	320	41	LINC6617	2.17311	2.03224	1.39724	1.76382	1.5542	1.31968	1.86753	1.5459
TCONS_00034554	XLOC_019483	XLOC_019483	novel	Novel_lncRNA	12	20528440	20529615	-	1	1176	94	LINC6616	1.35012	0.591327	1.61763	1.28019	1.2509	1.20019	1.18636	1.24376
TCONS_00034556	XLOC_019485	XLOC_019485	novel	Novel_lncRNA	12	20554584	20555007	-	1	424	61	LINC6618	1.30946	2.4134	0.625255	1.62504	1.08973	0.885085	1.44937	1.19995
TCONS_00034551	XLOC_019481	XLOC_019481	novel	Novel_lncRNA	12	20452408	20452655	-	1	248	67	LINC6614	0.214634	0.064283	0	0	0.329052	0	0.0929723	0.109684
TCONS_00034550	XLOC_019480	XLOC_019480	novel	Novel_lncRNA	12	20399608	20399838	-	1	231	76	LINC6613	0.289242	0	0	0	0	0	0.096414	0
TCONS_00034553	XLOC_019483	XLOC_019483	novel	Novel_lncRNA	12	20526501	20529609	-	2	577	92	LINC6615	0	0	0.226251	0	0.466346	0.19564	0.075417	0.220662
TCONS_00008270	XLOC_004816	XLOC_004816	novel	Novel_lncRNA	1	34459772	34460001	-	1	230	53	LINC1633	0.506438	0.138628	0.061902	0.413932	0.141922	0.258615	0.235656	0.27149
TCONS_00004765	XLOC_002755	XLOC_002755	novel	Novel_lncRNA	1	2318422	2318771	-	1	350	58	LINC849	8.7238	6.33043	10.7353	12.9266	8.30349	7.04046	8.59651	9.42353
TCONS_00120881	XLOC_068162	XLOC_068162	novel	Novel_lncRNA	9	23643716	23644134	+	1	419	59	LINC22254	2.68115	3.37941	3.32814	1.88446	2.28104	3.24439	3.12957	2.46996
TCONS_00120883	XLOC_068164	XLOC_068164	novel	Novel_lncRNA	9	23725505	23726819	+	1	1315	73	LINC22256	0.198074	1.10766	0.227973	0.0651	0.016521	0.184313	0.511234	0.0886447
TCONS_00120882	XLOC_068163	XLOC_068163	novel	Novel_lncRNA	9	23722491	23723305	+	1	815	101	LINC22255	0.672809	3.8074	0.754299	0.099942	0.196341	0.378478	1.74483	0.22492
TCONS_00057408	XLOC_032293	XLOC_032293	novel	Novel_lncRNA	3	6304064	6304466	+	1	403	43	LINC10788	0.124345	0.103225	0.064176	0.314461	0.189264	0.131391	0.0972487	0.211705
TCONS_00057409	XLOC_032294	XLOC_032294	novel	Novel_lncRNA	3	6305678	6306371	+	2	625	95	LINC10789	0.104027	0	0.213377	0.724062	0.42774	0.398687	0.105801	0.51683
TCONS_00057400	XLOC_032285	XLOC_032285	novel	Novel_lncRNA	3	6022522	6022889	+	1	368	104	LINC10784	0.362217	0	0	0	0	0	0.120739	0
TCONS_00057401	XLOC_032286	XLOC_032286	novel	Novel_lncRNA	3	6073516	6073866	+	1	351	96	LINC10785	0	0	0	0	0.046498	59.808	0	19.9515
TCONS_00057402	XLOC_032287	XLOC_032287	novel	Novel_lncRNA	3	6108055	6108800	+	2	491	56	LINC10786	0	0	0.107734	0.050796	0.576386	0.242287	0.0359113	0.289823
TCONS_00127334	XLOC_071675	XLOC_071675	novel	Novel_lncRNA	9	36048355	36048605	-	1	251	55	LINC23293	0	0	0.36727	0	0	0	0.122423	0
TCONS_00057406	XLOC_032291	XLOC_032291	novel	Novel_lncRNA	3	6266441	6266782	+	1	342	54	LINC10787	0.704943	0.99137	0.222076	0.041756	0.050904	0.008814	0.639463	0.0338247
TCONS_00043977	XLOC_024888	XLOC_024888	novel	Novel_lncRNA	13	23064182	23065307	-	1	1126	171	LINC8405	0.182267	0.099014	0.067133	0.216545	0.352413	0.128807	0.116138	0.232588
TCONS_00004366	XLOC_002547	XLOC_002547	novel	Novel_lncRNA	1	280946	281152	-	1	207	31	LINC802	0	0.308062	0	0.153308	0	0.064071	0.102687	0.0724597
TCONS_00002308	XLOC_001346	XLOC_001346	novel	Novel_lncRNA	1	24287824	24288069	+	1	246	64	LINC487	0	0	0	0	0	0.367593	0	0.122531
TCONS_00112871	XLOC_063532	XLOC_063532	novel	Novel_lncRNA	8	34542695	34543351	+	1	657	88	LINC20835	0.203394	0.145591	0.046771	0.096605	0.2981	0.091758	0.131919	0.162154
TCONS_00096876	XLOC_054687	XLOC_054687	novel	Novel_lncRNA	6	51725957	51726209	-	1	253	73	LINC18032	0	0.378076	0	0	0	0	0.126025	0
TCONS_00096874	XLOC_054685	XLOC_054685	novel	Novel_lncRNA	6	51694299	51694526	-	1	228	52	LINC18031	0	0	0	0	0.286333	0	0	0.0954443
TCONS_00011505	XLOC_006786	XLOC_006786	novel	Novel_lncRNA	10	30234097	30234591	+	1	495	58	LINC2365	0.160176	0.38519	0.250792	0	0.164858	0.169895	0.265386	0.111584
TCONS_00112872	XLOC_063533	XLOC_063533	novel	Novel_lncRNA	8	34544356	34544584	+	1	229	76	LINC20836	0	0.4177	0.067092	0	0	0	0.161597	0
TCONS_00105637	XLOC_059529	XLOC_059529	novel	Novel_lncRNA	7	19476260	19476468	-	1	209	69	LINC19605	0	0	0	0	0.312363	0	0	0.104121
TCONS_00105636	XLOC_059528	XLOC_059528	novel	Novel_lncRNA	7	19452061	19452319	-	1	259	46	LINC19604	26.7599	25.043	19.5281	10.664	9.26703	10.8886	23.777	10.2732
TCONS_00105635	XLOC_059527	XLOC_059527	novel	Novel_lncRNA	7	19423984	19424270	-	1	287	48	LINC19603	0	0.239226	0.428269	0	0	0	0.222498	0
TCONS_00047676	XLOC_026889	XLOC_026889	novel	Novel_lncRNA	2	8039970	8041382	+	1	1413	83	LINC9055	0.200492	0.13539	0.086987	0.247051	0.023101	0.252149	0.140956	0.1741
TCONS_00047677	XLOC_026890	XLOC_026890	novel	Novel_lncRNA	2	8045325	8045749	+	1	425	71	LINC9056	0.90187	1.67437	0.605166	0.298681	0.083845	0.282041	1.06047	0.221522
TCONS_00119186	XLOC_067187	XLOC_067187	novel	Novel_lncRNA	9	7477733	7478070	+	1	338	51	LINC21931	0	0	0	0.257989	0.530941	0.133769	0	0.307566
TCONS_00119181	XLOC_067184	XLOC_067184	novel	Novel_lncRNA	9	7388286	7389931	+	1	1646	73	LINC21930	0.226843	0.22877	0.270444	0.904584	0.380955	1.15983	0.242019	0.815124
TCONS_00087258	XLOC_049131	XLOC_049131	novel	Novel_lncRNA	6	14210210	14210444	+	1	235	53	LINC16138	0	0	0.261517	0	0	0	0.0871723	0
TCONS_00059968	XLOC_033876	XLOC_033876	novel	Novel_lncRNA	3	31914308	31914944	+	1	637	91	LINC11362	0.053144	0.445815	0.153079	0.119566	0.051926	0.141565	0.217346	0.104352
TCONS_00112876	XLOC_063537	XLOC_063537	novel	Novel_lncRNA	8	34618901	34619120	+	1	220	35	LINC20838	0	0.289859	0.051214	0	0	0	0.113691	0
TCONS_00087256	XLOC_049129	XLOC_049129	novel	Novel_lncRNA	6	14200098	14200360	+	1	263	55	LINC16136	0.762148	1.69161	0.350513	0.836206	0.620569	0.458061	0.934758	0.638279
TCONS_00087257	XLOC_049130	XLOC_049130	novel	Novel_lncRNA	6	14203821	14204070	+	1	250	48	LINC16137	0.066815	0.382613	0	0.411283	0	0.600843	0.149809	0.337375
TCONS_00009656	XLOC_005515	XLOC_005515	novel	Novel_lncRNA	10	3789043	3789493	+	1	451	70	LINC1776	0.007407	0.014139	0	1.65362	2.2362	1.04107	0.007182	1.64363
TCONS_00009655	XLOC_005514	XLOC_005514	novel	Novel_lncRNA	10	3787498	3787935	+	1	438	108	LINC1775	0.287294	0	0.033441	0	0	0	0.106912	0
TCONS_00114464	XLOC_064432	XLOC_064432	novel	Novel_lncRNA	8	5817984	5818501	-	1	518	77	LINC21056	0	0	0	0.639802	1.51174	0.523714	0	0.891751
TCONS_00029579	XLOC_016681	XLOC_016681	novel	Novel_lncRNA	12	21371547	21372432	+	1	886	69	LINC5685	0.009049	0.103163	0.138728	0.035818	0.18421	0.373778	0.0836467	0.197935
TCONS_00114463	XLOC_064431	XLOC_064431	novel	Novel_lncRNA	8	5816772	5817714	-	1	943	85	LINC21055	0.070854	0	0.065171	0.940827	2.78097	1.48593	0.0453417	1.73591
TCONS_00064345	XLOC_036511	XLOC_036511	novel	Novel_lncRNA	4	12495877	12496123	+	1	247	60	LINC12432	0	0.387261	0	0	0	0	0.129087	0
TCONS_00029574	XLOC_016676	XLOC_016676	novel	Novel_lncRNA	12	21317291	21321890	+	3	972	55	LINC5683	0.533597	0	0.390428	0	0	0.107815	0.308008	0.0359383
TCONS_00029571	XLOC_016675	XLOC_016675	novel	Novel_lncRNA	12	21281471	21286107	+	4	1089	66	LINC5681	0.938303	0.384341	0.882306	0.039356	0	0.473514	0.734983	0.170957
TCONS_00029570	XLOC_016675	XLOC_016675	novel	Novel_lncRNA	12	21281471	21284836	+	2	1254	66	LINC5680	0.272769	0.009914	0.432475	0.233245	0.076196	0.008617	0.238386	0.106019
TCONS_00029573	XLOC_016676	XLOC_016676	novel	Novel_lncRNA	12	21317291	21321890	+	4	1059	60	LINC5684	0.61057	0.228788	0.954636	0.151748	0.121992	0.006547	0.597998	0.093429
TCONS_00029572	XLOC_016675	XLOC_016675	novel	Novel_lncRNA	12	21281546	21286107	+	4	1017	60	LINC5682	0.444935	0.006507	0.525001	0	0	0	0.325481	0
TCONS_00000531	XLOC_000235	XLOC_000235	novel	Novel_lncRNA	1	2362553	2363183	+	1	631	71	LINC50	0	0.277915	0	0	0	0	0.0926383	0
TCONS_00040431	XLOC_022814	XLOC_022814	novel	Novel_lncRNA	13	30921431	30929012	+	2	731	108	LINC7751	0.411157	0.388487	0.528952	3.80876	3.71684	2.25156	0.442865	3.25905
TCONS_00047426	XLOC_026778	XLOC_026778	novel	Novel_lncRNA	2	6744712	6745080	+	1	369	45	LINC9024	0	0	0.416372	0	0	0	0.138791	0
TCONS_00070443	XLOC_039942	XLOC_039942	novel	Novel_lncRNA	4	30275799	30276099	-	1	301	47	LINC13563	0.005329	0	0	0	0.325335	0	0.00177633	0.108445
TCONS_00061830	XLOC_035028	XLOC_035028	novel	Novel_lncRNA	3	22880628	22881159	-	1	532	109	LINC11988	0.31398	0.059933	0.052369	0	0.306785	0.141648	0.142094	0.149478
TCONS_00014854	XLOC_008620	XLOC_008620	novel	Novel_lncRNA	10	13318719	13318924	-	1	206	68	LINC2919	0.121629	0.269831	0.297338	0	0	0	0.229599	0
TCONS_00061839	XLOC_035035	XLOC_035035	novel	Novel_lncRNA	3	22934885	22937814	-	2	660	85	LINC11990	0.257474	0.17125	0.279703	0.216133	0.1841	0.479459	0.236142	0.293231
TCONS_00014855	XLOC_008621	XLOC_008621	novel	Novel_lncRNA	10	13326721	13327000	-	1	280	43	LINC2920	0	0.148035	0.329232	0	0	0	0.159089	0
TCONS_00094430	XLOC_053297	XLOC_053297	novel	Novel_lncRNA	6	29377905	29378106	-	1	202	58	LINC17614	0.330767	0	0	0	0	0	0.110256	0
TCONS_00094431	XLOC_053298	XLOC_053298	novel	Novel_lncRNA	6	29379718	29380006	-	1	289	76	LINC17615	0.344478	0	0.083643	0	0	0	0.142707	0
TCONS_00056430	XLOC_031719	XLOC_031719	novel	Novel_lncRNA	2	40257212	40257448	-	1	237	54	LINC10627	0	0	0	0.266912	0.206595	0	0	0.157836
TCONS_00056431	XLOC_031720	XLOC_031720	novel	Novel_lncRNA	2	40260569	40261141	-	1	573	99	LINC10628	0	0	0	0.030276	0.281036	0.052605	0	0.121306
TCONS_00039893	XLOC_022493	XLOC_022493	novel	Novel_lncRNA	13	25296795	25297292	+	1	498	70	LINC7610	0.374101	0.220801	0.289783	0.302444	0.253048	0.234039	0.294895	0.263177
TCONS_00039892	XLOC_022492	XLOC_022492	novel	Novel_lncRNA	13	25296200	25296496	+	1	297	42	LINC7609	0	0.098528	0.089667	0.10044	0.327518	0.090214	0.0627317	0.172724
TCONS_00039890	XLOC_022490	XLOC_022490	novel	Novel_lncRNA	13	25274559	25274982	+	1	424	52	LINC7608	0	0.225096	0.434351	0.050396	0.187845	0	0.219816	0.0794137
TCONS_00039897	XLOC_022497	XLOC_022497	novel	Novel_lncRNA	13	25431524	25431836	+	1	313	103	LINC7612	0.592013	0	0.093265	0.303492	0	0.188432	0.228426	0.163975
TCONS_00039894	XLOC_022494	XLOC_022494	novel	Novel_lncRNA	13	25369552	25370351	+	1	800	85	LINC7611	0.329203	0.097779	0.306002	0	0.039986	0.037678	0.244328	0.025888
TCONS_00058760	XLOC_033190	XLOC_033190	novel	Novel_lncRNA	3	25063736	25066259	+	2	346	84	LINC11224	0.096124	0.043311	0.081409	0.060003	0.377364	0.080438	0.0736147	0.172602
TCONS_00058761	XLOC_033191	XLOC_033191	novel	Novel_lncRNA	3	25067104	25067317	+	1	214	46	LINC11225	0.312219	0	0	0.069204	0	0	0.104073	0.023068
TCONS_00051800	XLOC_029116	XLOC_029116	novel	Novel_lncRNA	2	806321	806696	-	1	376	50	LINC9774	0.08885	0.084799	0.326624	0.084401	0	0	0.166758	0.0281337
TCONS_00113115	XLOC_063684	XLOC_063684	novel	Novel_lncRNA	8	36910226	36910515	+	1	290	31	LINC20880	0.345594	0	0	0	0	0	0.115198	0
TCONS_00013844	XLOC_007992	XLOC_007992	novel	Novel_lncRNA	10	3059673	3060043	-	1	371	56	LINC2689	0.161785	0.11774	0.28989	0	0	0.103996	0.189805	0.0346653
TCONS_00104147	XLOC_058616	XLOC_058616	novel	Novel_lncRNA	7	5348643	5349137	-	1	495	63	LINC19281	0.06749	0.032206	0	0	0.428632	0.075306	0.033232	0.167979
TCONS_00095920	XLOC_054223	XLOC_054223	novel	Novel_lncRNA	6	46714367	46715143	-	2	698	85	LINC17937	0	0	0	0	0.291658	0.182958	0	0.158205
TCONS_00067068	XLOC_037936	XLOC_037936	novel	Novel_lncRNA	4	31732759	31733084	+	1	326	54	LINC12905	0.307431	0.062921	0.091431	0.032124	0	0	0.153928	0.010708
TCONS_00069939	XLOC_039662	XLOC_039662	novel	Novel_lncRNA	4	27341109	27342009	-	1	901	112	LINC13482	0.19087	0.463534	0.141951	0.11042	0.22376	0.149687	0.265452	0.161289
TCONS_00052440	XLOC_029414	XLOC_029414	novel	Novel_lncRNA	2	3539557	3540084	-	1	528	175	LINC9840	0.221029	0.180759	0.174399	0.504672	0.88735	0.539295	0.192062	0.643772
TCONS_00107969	XLOC_060796	XLOC_060796	novel	Novel_lncRNA	7	40585141	40585365	-	1	225	74	LINC20084	0.296955	0	0.017071	0	0	0	0.104675	0
TCONS_00026492	XLOC_014979	XLOC_014979	novel	Novel_lncRNA	11	35845458	35845674	-	1	217	47	LINC5092	0.050291	0	0.28321	0	0	0	0.111167	0
TCONS_00091114	XLOC_051349	XLOC_051349	novel	Novel_lncRNA	6	339070	342451	-	1	3382	86	LINC16983	0.451425	0.389715	0.436274	0.172749	0.109546	0.220826	0.425805	0.167707
TCONS_00091117	XLOC_051352	XLOC_051352	novel	Novel_lncRNA	6	376919	377215	-	1	297	50	LINC16984	0	0	0	0	0	0.304471	0	0.10149
TCONS_00091112	XLOC_051347	XLOC_051347	novel	Novel_lncRNA	6	336205	336408	-	1	204	44	LINC16981	0	0.365213	0.075817	0	0.027202	0	0.14701	0.00906733
TCONS_00091113	XLOC_051348	XLOC_051348	novel	Novel_lncRNA	6	337071	337325	-	1	255	46	LINC16982	0	0	0	0.373351	0	0.118206	0	0.163852
TCONS_00015617	XLOC_009118	XLOC_009118	novel	Novel_lncRNA	10	26615728	26616106	-	1	379	67	LINC3184	0	0	0	0	0.301443	0	0	0.100481
TCONS_00015612	XLOC_009114	XLOC_009114	novel	Novel_lncRNA	10	26536568	26537110	-	1	543	83	LINC3183	0.095362	0.117047	0.033954	0	0.074541	0.263309	0.082121	0.112617
TCONS_00011976	XLOC_007046	XLOC_007046	novel	Novel_lncRNA	10	33887880	33890879	+	7	1273	113	LINC2475	0	6.01161	2.07779	0	0	0	2.69646	0
TCONS_00011977	XLOC_007047	XLOC_007047	novel	Novel_lncRNA	10	33912277	33912745	+	1	469	81	LINC2477	0.017808	0.302982	0.097405	0.101497	0	0.056772	0.139398	0.0527563
TCONS_00011974	XLOC_007046	XLOC_007046	novel	Novel_lncRNA	10	33887868	33890879	+	5	2229	113	LINC2474	0.478797	0.312073	0.765093	0.484533	0.423498	0.565483	0.518654	0.491171
TCONS_00011975	XLOC_007046	XLOC_007046	novel	Novel_lncRNA	10	33887880	33890879	+	5	1870	107	LINC2476	13.1282	4.1255	7.32404	4.96755	7.78185	2.74729	8.19259	5.16556
TCONS_00011970	XLOC_007046	XLOC_007046	novel	Novel_lncRNA	10	33887798	33890879	+	6	1610	113	LINC2473	2.15518	0.416189	1.10167	0.408049	0.42741	0.436125	1.22435	0.423861
TCONS_00061581	XLOC_034915	XLOC_034915	novel	Novel_lncRNA	3	21600815	21601043	-	1	229	55	LINC11888	0	0.278467	0	0	0	0	0.0928223	0
TCONS_00025670	XLOC_014507	XLOC_014507	novel	Novel_lncRNA	11	30076638	30077833	-	1	1196	96	LINC4930	0	0	0	0.132848	0.213019	0.264126	0	0.203331
TCONS_00025671	XLOC_014508	XLOC_014508	novel	Novel_lncRNA	11	30081985	30124447	-	2	334	47	LINC4931	0	0	0.276003	0	0	0	0.092001	0
TCONS_00006792	XLOC_003994	XLOC_003994	novel	Novel_lncRNA	1	25269666	25270220	-	1	555	53	LINC1352	0.119183	0	0	0.11436	0.294072	0.045259	0.0397277	0.15123
TCONS_00061056	XLOC_034565	XLOC_034565	novel	Novel_lncRNA	3	12921312	12921627	-	1	316	96	LINC11703	0.317159	0	0	0.17809	0	0	0.10572	0.0593633
TCONS_00061057	XLOC_034566	XLOC_034566	novel	Novel_lncRNA	3	12926535	12926757	-	1	223	49	LINC11704	0.129835	0.285959	0	0	0	0	0.138598	0
TCONS_00061054	XLOC_034564	XLOC_034564	novel	Novel_lncRNA	3	12881428	12882301	-	1	874	77	LINC11702	9.16962	12.7515	8.16511	0.816609	0.634663	1.30929	10.0288	0.920186
TCONS_00061055	XLOC_034564	XLOC_034564	novel	Novel_lncRNA	3	12881428	12882301	-	2	438	72	LINC11701	0.148423	0.664771	0.378434	0	0	0	0.397209	0
TCONS_00061058	XLOC_034567	XLOC_034567	novel	Novel_lncRNA	3	12928209	12928523	-	1	315	78	LINC11705	0.318166	0.05196	0.122263	0	0.089463	0	0.16413	0.029821
TCONS_00061059	XLOC_034568	XLOC_034568	novel	Novel_lncRNA	3	12935692	12935948	-	1	257	85	LINC11706	0.064995	0	0	0.03087	0	0.293216	0.021665	0.108029
TCONS_00096469	XLOC_054471	XLOC_054471	novel	Novel_lncRNA	6	49316387	49316717	-	1	331	70	LINC18001	0.403716	0	0.13492	0.089484	0.173893	0	0.179545	0.0877923
TCONS_00096468	XLOC_054470	XLOC_054470	novel	Novel_lncRNA	6	49315844	49316138	-	1	295	42	LINC18000	0.135895	0	0	0.322727	0.018073	0.039509	0.0452983	0.12677
TCONS_00096464	XLOC_054467	XLOC_054467	novel	Novel_lncRNA	6	49310989	49311266	-	1	278	92	LINC17999	0.054678	0	0	0.248856	0.385161	0.195891	0.018226	0.276636
TCONS_00096460	XLOC_054463	XLOC_054463	novel	Novel_lncRNA	6	49302966	49303669	-	1	704	76	LINC17996	0.117211	0.136626	0.021824	0.044477	0.486847	0.126308	0.091887	0.219211
TCONS_00096463	XLOC_054466	XLOC_054466	novel	Novel_lncRNA	6	49309836	49310133	-	1	298	98	LINC17998	0.088937	0	0	0.078095	0.346745	0.033717	0.0296457	0.152852
TCONS_00096462	XLOC_054465	XLOC_054465	novel	Novel_lncRNA	6	49305730	49306185	-	1	456	151	LINC17997	0.413686	0.636524	0.11905	0.11599	0.155017	0.30833	0.389753	0.193112
TCONS_00024231	XLOC_013746	XLOC_013746	novel	Novel_lncRNA	11	10869477	10870924	-	1	1448	72	LINC4595	0.372125	0.259701	0.256278	0.234022	0.25805	0.19564	0.296035	0.229237
TCONS_00024233	XLOC_013748	XLOC_013748	novel	Novel_lncRNA	11	10873509	10874170	-	1	662	92	LINC4596	0.370073	0.024082	0.023209	0.199741	0.12327	0.272968	0.139121	0.19866
TCONS_00024234	XLOC_013749	XLOC_013749	novel	Novel_lncRNA	11	10874589	10875712	-	1	1124	65	LINC4597	0.51695	0.445361	0.376585	0.171248	0.116357	0.23329	0.446299	0.173632
TCONS_00033554	XLOC_018867	XLOC_018867	novel	Novel_lncRNA	12	7142145	7145332	-	2	1791	137	LINC6352	0.129687	0.353382	0.498984	0.465036	0.58081	0.355816	0.327351	0.467221
TCONS_00006136	XLOC_003570	XLOC_003570	novel	Novel_lncRNA	1	15602252	15602500	-	1	249	54	LINC1162	0	0	0.431924	0	0	0	0.143975	0
TCONS_00006135	XLOC_003569	XLOC_003569	novel	Novel_lncRNA	1	15520692	15520926	-	1	235	49	LINC1161	0	0	0.261517	0	0	0	0.0871723	0
TCONS_00104491	XLOC_058814	XLOC_058814	novel	Novel_lncRNA	7	7295008	7295233	-	1	226	70	LINC19331	0	0.282163	0.122822	0	0	0	0.134995	0
TCONS_00115470	XLOC_065016	XLOC_065016	novel	Novel_lncRNA	8	12407674	12407918	-	1	245	72	LINC21218	0.409071	0	0	0	0	0	0.136357	0
TCONS_00072518	XLOC_041116	XLOC_041116	novel	Novel_lncRNA	5	7193015	7193345	+	1	331	75	LINC13834	0.664785	0.47907	0.460151	0.43144	0.22353	0.161793	0.534669	0.272254
TCONS_00043202	XLOC_024365	XLOC_024365	novel	Novel_lncRNA	13	9280099	9289356	-	6	1772	164	LINC8141	0	0.146285	0.093132	0.040936	0.128397	0.083499	0.0798057	0.0842773
TCONS_00031679	XLOC_017805	XLOC_017805	novel	Novel_lncRNA	12	37267612	37268350	+	1	739	47	LINC6077	0.497269	0.474456	0.291066	0.042943	0.04417	0.089463	0.42093	0.0588587
TCONS_00023955	XLOC_013599	XLOC_013599	novel	Novel_lncRNA	11	8739849	8740163	-	1	315	100	LINC4533	0	0	0	0	0.412428	0	0	0.137476
TCONS_00101474	XLOC_057347	XLOC_057347	novel	Novel_lncRNA	7	38273997	38274368	+	1	372	40	LINC19000	0.112256	0	0	0.121991	0.284593	0.040514	0.0374187	0.149033
TCONS_00023957	XLOC_013600	XLOC_013600	novel	Novel_lncRNA	11	8754466	8754889	-	1	424	81	LINC4534	0	0	0	0.036425	0.112784	0.426547	0	0.191919
TCONS_00023951	XLOC_013596	XLOC_013596	novel	Novel_lncRNA	11	8658625	8658976	-	1	352	57	LINC4532	0.091744	0	0	0	0.505394	0.245194	0.0305813	0.250196
TCONS_00023950	XLOC_013595	XLOC_013595	novel	Novel_lncRNA	11	8657898	8658125	-	1	228	63	LINC4531	0	0.279688	0	0	0	0	0.0932293	0
TCONS_00039469	XLOC_022208	XLOC_022208	novel	Novel_lncRNA	13	18062452	18062763	+	1	312	37	LINC7456	0	0	0	0	0.313865	0	0	0.104622
TCONS_00039463	XLOC_022202	XLOC_022202	novel	Novel_lncRNA	13	17876096	17877530	+	2	1355	101	LINC7452	0.268903	0.447873	0.560517	0.093604	0.363439	0.533595	0.425764	0.330213
TCONS_00039461	XLOC_022200	XLOC_022200	novel	Novel_lncRNA	13	17807021	17807324	+	1	304	77	LINC7451	0.207331	0.200327	0.921848	0	0.321051	0.197646	0.443169	0.172899
TCONS_00039466	XLOC_022205	XLOC_022205	novel	Novel_lncRNA	13	18006973	18008249	+	1	1277	83	LINC7454	0.052322	0	0.012031	0.360175	0.255529	2.00314	0.021451	0.872947
TCONS_00039467	XLOC_022206	XLOC_022206	novel	Novel_lncRNA	13	18008575	18008884	+	1	310	70	LINC7455	0	0	0	0	0	0.291703	0	0.0972343
TCONS_00039465	XLOC_022204	XLOC_022204	novel	Novel_lncRNA	13	18002663	18003007	+	1	345	53	LINC7453	0	0	0	0.08156	0.283843	0	0	0.121801
TCONS_00062801	XLOC_035577	XLOC_035577	novel	Novel_lncRNA	3	28970928	28971741	-	1	814	142	LINC12132	0.286604	0.11738	0.165847	0.153086	0.359035	0.109363	0.189944	0.207161
TCONS_00105573	XLOC_059493	XLOC_059493	novel	Novel_lncRNA	7	18717821	18718124	-	1	304	38	LINC19596	0.054946	0.034961	0	0.323612	0.080531	0.339105	0.029969	0.247749
TCONS_00080376	XLOC_045552	XLOC_045552	novel	Novel_lncRNA	5	23470904	23471179	-	1	276	43	LINC15209	0	0	0.334003	0	0	0	0.111334	0
TCONS_00080377	XLOC_045553	XLOC_045553	novel	Novel_lncRNA	5	23490557	23491046	-	1	490	63	LINC15210	0.715874	0.390422	0.234747	0	0	0	0.447014	0
TCONS_00080374	XLOC_045550	XLOC_045550	novel	Novel_lncRNA	5	23392350	23392552	-	1	203	59	LINC15208	0.329138	0	0	0	0	0	0.109713	0
TCONS_00122894	XLOC_069258	XLOC_069258	novel	Novel_lncRNA	9	395368	395724	-	1	357	61	LINC22600	0	0	0	0.088893	0	0.337733	0	0.142209
TCONS_00088147	XLOC_049701	XLOC_049701	novel	Novel_lncRNA	6	29252273	29252572	+	1	300	70	LINC16412	0.055493	0.371985	0.102428	0.263046	0	0	0.176635	0.087682
TCONS_00001488	XLOC_000834	XLOC_000834	novel	Novel_lncRNA	1	9807374	9811556	+	2	4059	112	LINC252	1.96308	4.10754	1.72019	1.03289	1.49742	1.41817	2.59693	1.31616
TCONS_00088142	XLOC_049698	XLOC_049698	novel	Novel_lncRNA	6	29119382	29120189	+	2	328	73	LINC16410	0	0	0.275743	0	0.050091	0	0.0919143	0.016697
TCONS_00001482	XLOC_000828	XLOC_000828	novel	Novel_lncRNA	1	9657986	9660100	+	2	569	84	LINC250	0.586343	0.363673	0.200077	0.222162	0.344203	0.423445	0.383364	0.329937
TCONS_00088149	XLOC_049703	XLOC_049703	novel	Novel_lncRNA	6	29303844	29304045	+	1	202	67	LINC16413	0	0.315688	0	0	0.286021	0	0.105229	0.0953403
TCONS_00001484	XLOC_000830	XLOC_000830	novel	Novel_lncRNA	1	9728812	9729156	+	1	345	98	LINC251	1.95151	1.38104	3.81239	0.537192	1.07671	0.983204	2.38165	0.865702
TCONS_00084870	XLOC_047868	XLOC_047868	novel	Novel_lncRNA	6	1037278	1037596	+	1	319	88	LINC15827	0.209451	0	0	0.099482	0.409303	0	0.069817	0.169595
TCONS_00020428	XLOC_011757	XLOC_011757	novel	Novel_lncRNA	11	23576127	23576426	+	2	227	60	LINC4037	0.196226	0	0	0.139801	0	0.254951	0.0654087	0.131584
TCONS_00107013	XLOC_060286	XLOC_060286	novel	Novel_lncRNA	7	34939981	34940391	-	1	411	42	LINC19951	0.099979	0.179205	0	0	0.317683	0	0.0930613	0.105894
TCONS_00085473	XLOC_048198	XLOC_048198	novel	Novel_lncRNA	6	3478937	3479211	+	1	275	52	LINC15885	0.607862	0.063769	0.335218	0	0	0	0.335616	0
TCONS_00107017	XLOC_060290	XLOC_060290	novel	Novel_lncRNA	7	34953936	34954213	-	1	278	41	LINC19954	0	0	0	0	0	0.32528	0	0.108427
TCONS_00106178	XLOC_059855	XLOC_059855	novel	Novel_lncRNA	7	27920792	27921251	-	1	460	83	LINC19786	0.077467	0.173285	0.0334	0.176841	0.10888	0.287666	0.0947173	0.191129
TCONS_00039289	XLOC_022076	XLOC_022076	novel	Novel_lncRNA	13	14963262	14964802	+	2	1150	91	LINC7385	0.636678	0.626784	0.446852	0	0	0	0.570105	0
TCONS_00106172	XLOC_059849	XLOC_059849	novel	Novel_lncRNA	7	27834226	27834549	-	1	324	51	LINC19783	0.387176	0.259154	0.635589	0.009795	0.182855	0.093291	0.427306	0.0953137
TCONS_00039282	XLOC_022073	XLOC_022073	novel	Novel_lncRNA	13	14848577	14848808	+	1	232	59	LINC7384	0.287995	0	0	0	0	0	0.0959983	0
TCONS_00106174	XLOC_059851	XLOC_059851	novel	Novel_lncRNA	7	27888332	27888735	-	1	404	99	LINC19784	0.35778	0.220718	0.171135	0.626405	0.583937	0.493777	0.249878	0.56804
TCONS_00039280	XLOC_022071	XLOC_022071	novel	Novel_lncRNA	13	14723026	14726503	+	3	1329	56	LINC7382	0.451157	0.351071	0.122123	0	0.343068	0.134692	0.308117	0.159253
TCONS_00039281	XLOC_022072	XLOC_022072	novel	Novel_lncRNA	13	14732537	14733196	+	1	660	58	LINC7383	0.193527	0	0	0.096166	0.19783	0.045214	0.064509	0.11307
TCONS_00037532	XLOC_021122	XLOC_021122	novel	Novel_lncRNA	13	1105484	1105763	+	1	280	50	LINC7074	0	0	0	0	0	0.430609	0	0.143536
TCONS_00037534	XLOC_021124	XLOC_021124	novel	Novel_lncRNA	13	1109796	1110153	+	1	358	54	LINC7075	0	0.080156	0.256927	0	0	0	0.112361	0
TCONS_00073396	XLOC_041692	XLOC_041692	novel	Novel_lncRNA	5	17774635	17774862	+	1	228	33	LINC14048	0.293048	0	0	0	0	0	0.0976827	0
TCONS_00037286	XLOC_020968	XLOC_020968	novel	Novel_lncRNA	12	40276628	40277477	-	2	578	67	LINC7030	0.350828	0.143772	0.062633	0.329427	0.130579	0	0.185744	0.153335
TCONS_00037287	XLOC_020969	XLOC_020969	novel	Novel_lncRNA	12	40278444	40278995	-	2	292	49	LINC7031	0.207843	0.183918	0.265189	0.569609	0.415477	0.17652	0.218983	0.387202
TCONS_00037282	XLOC_020964	XLOC_020964	novel	Novel_lncRNA	12	40267145	40267377	-	1	233	29	LINC7029	0	0	0	0	0	0.258735	0	0.086245
TCONS_00071729	XLOC_040686	XLOC_040686	novel	Novel_lncRNA	5	2631701	2632026	+	1	326	64	LINC13719	0	0.39122	0	0	0	0	0.130407	0
TCONS_00130878	XLOC_073763	XLOC_073763	novel	Novel_lncRNA	CONTIG5	116827	117473	-	1	647	63	LINC23755	0.051634	0.394244	0.133615	0	0	0	0.193164	0
TCONS_00075081	XLOC_042637	XLOC_042637	novel	Novel_lncRNA	5	36741797	36742183	+	1	387	49	LINC14415	0.256671	0.040371	0.389331	0	0.198494	0.078927	0.228791	0.0924737
TCONS_00106798	XLOC_060173	XLOC_060173	novel	Novel_lncRNA	7	33769638	33774324	-	3	1850	231	LINC19914	0	0	0	0.392388	0.136497	0.789263	0	0.439383
TCONS_00131474	XLOC_074244	XLOC_074244	novel	Novel_lncRNA	CONTIG78	31703	32096	-	1	394	128	LINC23818	0.588258	0.036956	0.077991	0.118401	0	0	0.234402	0.039467
TCONS_00106795	XLOC_060172	XLOC_060172	novel	Novel_lncRNA	7	33759187	33762739	-	3	1703	459	LINC19913	0.306749	0.29956	0.493904	0.230635	0.303099	0.314819	0.366738	0.282851
TCONS_00106794	XLOC_060171	XLOC_060171	novel	Novel_lncRNA	7	33758713	33758948	-	1	236	36	LINC19912	0.283114	0	0	0	0	0	0.0943713	0
TCONS_00106793	XLOC_060170	XLOC_060170	novel	Novel_lncRNA	7	33743299	33743767	-	1	469	128	LINC19911	0.071231	0	0	0.067665	0.347995	0	0.0237437	0.138553
TCONS_00106792	XLOC_060169	XLOC_060169	novel	Novel_lncRNA	7	33722124	33722784	-	1	661	56	LINC19910	1.0061	1.27329	0.997159	0.710393	0.184362	0.286074	1.09218	0.39361
TCONS_00127963	XLOC_072023	XLOC_072023	novel	Novel_lncRNA	9	39571024	39571831	-	1	808	56	LINC23384	0.351302	0.134825	0.13057	0.039276	0.080797	0.149097	0.205566	0.0897233
TCONS_00083130	XLOC_047037	XLOC_047037	novel	Novel_lncRNA	5	43503341	43503691	-	1	351	109	LINC15681	9.30605	7.44349	7.11142	7.1558	5.9469	6.58095	7.95366	6.56122
TCONS_00127961	XLOC_072021	XLOC_072021	novel	Novel_lncRNA	9	39569997	39570229	-	1	233	44	LINC23382	0	0.12544	0	0.271948	0	0	0.0418133	0.0906493
TCONS_00127965	XLOC_072020	XLOC_072020	novel	Novel_lncRNA	9	39574073	39577046	-	1	2974	128	LINC23381	0.704021	0.458333	0.357699	0.285372	0.134417	0.263637	0.506684	0.227809
TCONS_00127964	XLOC_072024	XLOC_072024	novel	Novel_lncRNA	9	39572165	39573872	-	1	1708	136	LINC23385	0.214567	0.169565	0.089834	0.185553	0.057334	0.158419	0.157989	0.133769
TCONS_00127969	XLOC_072026	XLOC_072026	novel	Novel_lncRNA	9	39591053	39591327	-	1	275	58	LINC23386	0.094351	0	0.073748	0	0.474792	0	0.056033	0.158264
TCONS_00071894	XLOC_040792	XLOC_040792	novel	Novel_lncRNA	5	3486542	3486780	+	1	239	79	LINC13754	0.41934	0.133408	0.064285	0.092947	0.191208	0.071888	0.205678	0.118681
TCONS_00071893	XLOC_040791	XLOC_040791	novel	Novel_lncRNA	5	3482897	3486404	+	1	3508	129	LINC13752	0.567988	1.32985	0.690427	0.360842	0.215273	0.327368	0.862755	0.301161
TCONS_00071892	XLOC_040791	XLOC_040791	novel	Novel_lncRNA	5	3482897	3486404	+	2	2694	163	LINC13753	0.071233	0.067446	0.216447	0.03615	0	0.171646	0.118375	0.0692653
TCONS_00107226	XLOC_060419	XLOC_060419	novel	Novel_lncRNA	7	36416125	36416355	-	1	231	76	LINC19990	0	0	0	0	0.282614	0	0	0.0942047
TCONS_00107227	XLOC_060420	XLOC_060420	novel	Novel_lncRNA	7	36428521	36428945	-	1	425	71	LINC19991	0.377875	0.204936	0.159185	0.341782	0.278929	0.046692	0.247332	0.222468
TCONS_00082848	XLOC_046885	XLOC_046885	novel	Novel_lncRNA	5	42074921	42076920	-	1	2000	80	LINC15648	0.367482	0	0	3.86001	24.6709	10.2086	0.122494	12.9132
TCONS_00107223	XLOC_060416	XLOC_060416	novel	Novel_lncRNA	7	36365628	36370533	-	2	245	68	LINC19989	0	0.420788	0	0	0	0	0.140263	0
TCONS_00098437	XLOC_055490	XLOC_055490	novel	Novel_lncRNA	7	6421735	6421952	+	1	218	43	LINC18248	0	0.293493	0	0	0	0	0.097831	0
TCONS_00082843	XLOC_046881	XLOC_046881	novel	Novel_lncRNA	5	42057902	42061347	-	2	2623	101	LINC15646	0.15892	0.298914	0.393916	0.382022	0.181037	0.676458	0.283917	0.413172
TCONS_00048149	XLOC_027166	XLOC_027166	novel	Novel_lncRNA	2	12854600	12855248	+	1	649	113	LINC9144	0.154426	0	0	0.440082	0.06287	0.034834	0.0514753	0.179262
TCONS_00048148	XLOC_027165	XLOC_027165	novel	Novel_lncRNA	2	12853265	12853886	+	1	622	71	LINC9143	0	0	0	0.407995	0.043907	0.042807	0	0.164903
TCONS_00048147	XLOC_027164	XLOC_027164	novel	Novel_lncRNA	2	12852987	12853202	+	1	216	68	LINC9142	0	0	0	0	0.13223	0.279099	0	0.13711
TCONS_00005564	XLOC_003209	XLOC_003209	novel	Novel_lncRNA	1	7668294	7668526	-	1	233	77	LINC1003	0	0	0	0.075818	0.01541	0.388103	0	0.159777
TCONS_00005567	XLOC_003212	XLOC_003212	novel	Novel_lncRNA	1	7702874	7706294	-	1	3421	115	LINC1004	3.18194	2.31058	3.0288	1.231	1.72944	1.17349	2.84044	1.37797
TCONS_00005560	XLOC_003205	XLOC_003205	novel	Novel_lncRNA	1	7610919	7611258	-	1	340	42	LINC1000	0	0.024695	0.021088	0.323571	0	0.173468	0.015261	0.16568
TCONS_00005561	XLOC_003206	XLOC_003206	novel	Novel_lncRNA	1	7611792	7612291	-	1	500	65	LINC1001	0.16726	0.153258	0	0.158463	0.385175	0.279925	0.106839	0.274521
TCONS_00005562	XLOC_003207	XLOC_003207	novel	Novel_lncRNA	1	7639271	7639664	-	1	394	44	LINC1002	0.128034	0.320463	0	0	0	0	0.149499	0
TCONS_00005568	XLOC_003212	XLOC_003212	novel	Novel_lncRNA	1	7702874	7706295	-	2	1922	115	LINC1005	0.320559	0.391547	1.39953	1.12351	0.611941	0.662127	0.703878	0.799194
TCONS_00005569	XLOC_003213	XLOC_003213	novel	Novel_lncRNA	1	7725097	7725398	-	1	302	100	LINC1006	0	0	0.406997	0	0	0	0.135666	0
TCONS_00003242	XLOC_001915	XLOC_001915	novel	Novel_lncRNA	1	31687549	31696141	+	2	405	101	LINC673	0.366245	0	0.293373	0	0	0	0.219873	0
TCONS_00049189	XLOC_027751	XLOC_027751	novel	Novel_lncRNA	2	27790441	27790890	+	1	450	63	LINC9439	0.306111	0.548214	0.070526	2.67513	3.44141	3.61145	0.308284	3.24267
TCONS_00003246	XLOC_001917	XLOC_001917	novel	Novel_lncRNA	1	31709153	31709518	+	1	366	61	LINC674	0	0.434418	0.083957	0	0.238126	0.248443	0.172792	0.16219
TCONS_00003249	XLOC_001920	XLOC_001920	novel	Novel_lncRNA	1	31714542	31715098	+	1	557	83	LINC676	0	0.17173	0	0.46947	0	1.10541	0.0572433	0.52496
TCONS_00003248	XLOC_001919	XLOC_001919	novel	Novel_lncRNA	1	31712826	31713057	+	1	232	70	LINC675	0.135838	0	0.258718	0	0	0.112602	0.131519	0.037534
TCONS_00082269	XLOC_046599	XLOC_046599	novel	Novel_lncRNA	5	39162468	39162846	-	1	379	41	LINC15573	9.51892	6.41914	6.76995	7.08088	11.1636	8.39277	7.56934	8.87909
TCONS_00082263	XLOC_046595	XLOC_046595	novel	Novel_lncRNA	5	39127820	39128356	-	1	537	113	LINC15572	0.227486	0	0.484862	0.059096	0	0.056132	0.237449	0.0384093
TCONS_00082260	XLOC_046592	XLOC_046592	novel	Novel_lncRNA	5	39104932	39105262	-	1	331	108	LINC15570	0	0	0.371339	0	0.040597	0.056663	0.12378	0.03242
TCONS_00082261	XLOC_046593	XLOC_046593	novel	Novel_lncRNA	5	39111082	39112194	-	1	1113	95	LINC15571	1.7153	0.628044	1.35254	0.085539	0.145075	0.067706	1.23196	0.09944
TCONS_00095720	XLOC_054123	XLOC_054123	novel	Novel_lncRNA	6	45833159	45834859	-	1	1701	91	LINC17906	1.53892	2.11063	1.54057	0.836498	0.228423	0.95118	1.73004	0.672034
TCONS_00100795	XLOC_056961	XLOC_056961	novel	Novel_lncRNA	7	33799383	33800098	+	1	716	81	LINC18887	0	0	0	0.044322	0.020211	0.29441	0	0.119648
TCONS_00100794	XLOC_056960	XLOC_056960	novel	Novel_lncRNA	7	33795674	33796935	+	1	1262	82	LINC18886	0	0	0	0.176025	0.037505	0.393781	0	0.202437
TCONS_00100793	XLOC_056959	XLOC_056959	novel	Novel_lncRNA	7	33794803	33795387	+	1	585	51	LINC18885	0	0	0	0.759104	0.222821	0.539991	0	0.507305
TCONS_00100790	XLOC_056957	XLOC_056957	novel	Novel_lncRNA	7	33774613	33775042	+	1	430	39	LINC18884	0.074584	0.333675	0	0	0	0	0.136086	0
TCONS_00034162	XLOC_019224	XLOC_019224	novel	Novel_lncRNA	12	12977512	12977721	-	1	210	69	LINC6488	0	0.303661	0	0	0	0	0.10122	0
TCONS_00034163	XLOC_019225	XLOC_019225	novel	Novel_lncRNA	12	12981867	12982512	-	1	646	119	LINC6489	0.101705	0	0.400197	0.177833	0.083879	0.112918	0.167301	0.124877
TCONS_00099470	XLOC_056144	XLOC_056144	novel	Novel_lncRNA	7	15346016	15346222	+	1	207	69	LINC18477	0.322777	0	0	0	0	0	0.107592	0
TCONS_00045140	XLOC_025637	XLOC_025637	novel	Novel_lncRNA	13	34436237	34436528	-	1	292	97	LINC8713	0	0	0.315702	0	0	0	0.105234	0
TCONS_00099475	XLOC_056149	XLOC_056149	novel	Novel_lncRNA	7	15434454	15435301	+	1	848	81	LINC18479	0	0.048378	0.025365	0.63033	0.019246	1.11779	0.024581	0.589122
TCONS_00099474	XLOC_056148	XLOC_056148	novel	Novel_lncRNA	7	15412111	15412362	+	1	252	73	LINC18478	0.331423	0.00717	0.015852	0	0.096717	0	0.118148	0.032239
TCONS_00087720	XLOC_049418	XLOC_049418	novel	Novel_lncRNA	6	20630608	20630814	+	1	207	58	LINC16247	0.020174	0	0.355157	0	0	0.138821	0.12511	0.0462737
TCONS_00087721	XLOC_049419	XLOC_049419	novel	Novel_lncRNA	6	20642129	20643425	+	2	1150	92	LINC16248	0.334849	0.110902	0.292409	0.116795	0.042576	0.165042	0.246053	0.108138
TCONS_00100247	XLOC_056610	XLOC_056610	novel	Novel_lncRNA	7	27158910	27159379	+	1	470	61	LINC18746	0.426715	0	0.218803	0	0	0	0.215173	0
TCONS_00002110	XLOC_001222	XLOC_001222	novel	Novel_lncRNA	1	22353674	22353897	+	1	224	56	LINC432	0	0	0.27436	0	0	0	0.0914533	0
TCONS_00057092	XLOC_032060	XLOC_032060	novel	Novel_lncRNA	3	1004342	1004586	+	1	245	46	LINC10689	0	0	0.501686	0	0	0	0.167229	0
TCONS_00057091	XLOC_032059	XLOC_032059	novel	Novel_lncRNA	3	1003774	1004128	+	1	355	64	LINC10688	0	0.179631	0.259676	0.044697	0.050572	0	0.146436	0.0317563
TCONS_00002113	XLOC_001225	XLOC_001225	novel	Novel_lncRNA	1	22384271	22385126	+	1	856	83	LINC435	0	0.074496	0.035898	0.074147	0.038133	0.351664	0.036798	0.154648
TCONS_00002119	XLOC_001231	XLOC_001231	novel	Novel_lncRNA	1	22529446	22529746	+	1	301	54	LINC437	0	0	0	0.21016	0.323889	0	0	0.178016
TCONS_00104110	XLOC_058596	XLOC_058596	novel	Novel_lncRNA	7	5142326	5147294	-	1	4969	86	LINC19278	5.00278	13.5951	4.31367	1.38863	0.643905	2.93106	7.63717	1.65453
TCONS_00124177	XLOC_069930	XLOC_069930	novel	Novel_lncRNA	9	5691691	5692023	-	1	333	58	LINC22708	0.298962	0	0.030759	0	0	0	0.109907	0
TCONS_00099226	XLOC_055992	XLOC_055992	novel	Novel_lncRNA	7	12499442	12499810	+	1	369	55	LINC18430	0.135803	0.62372	0	0.343579	0.176626	0.197956	0.253174	0.239387
TCONS_00094639	XLOC_053431	XLOC_053431	novel	Novel_lncRNA	6	33947347	33947827	-	1	481	93	LINC17666	0	0	0	0	0.407176	0	0	0.135725
TCONS_00099227	XLOC_055993	XLOC_055993	novel	Novel_lncRNA	7	12521632	12521928	+	1	297	38	LINC18431	0.449932	0	0	0	0	0	0.149977	0
TCONS_00094630	XLOC_053425	XLOC_053425	novel	Novel_lncRNA	6	33701719	33702180	-	1	462	39	LINC17664	0.198613	0	0.06629	0.222575	0.374503	0.340029	0.088301	0.312369
TCONS_00094631	XLOC_053426	XLOC_053426	novel	Novel_lncRNA	6	33803695	33804019	-	1	325	77	LINC17665	0.308377	0	0	0	0	0	0.102792	0
TCONS_00099224	XLOC_055990	XLOC_055990	novel	Novel_lncRNA	7	12486547	12486848	+	1	302	70	LINC18428	25.5552	23.7493	19.9995	15.7511	10.1039	10.2947	23.1014	12.0499
TCONS_00126364	XLOC_071094	XLOC_071094	novel	Novel_lncRNA	9	25378924	25379197	-	1	274	46	LINC23063	0.365775	0	0	0	0	0	0.121925	0
TCONS_00126365	XLOC_071095	XLOC_071095	novel	Novel_lncRNA	9	25528630	25528929	-	1	300	86	LINC23064	0	0	0	0	0.327507	0	0	0.109169
TCONS_00079178	XLOC_044788	XLOC_044788	novel	Novel_lncRNA	5	7366850	7367559	-	2	285	82	LINC14905	0.060972	0	0	0.204142	0.817767	0.044068	0.020324	0.355326
TCONS_00099225	XLOC_055991	XLOC_055991	novel	Novel_lncRNA	7	12496293	12496696	+	1	404	96	LINC18429	0.082692	0.014732	0	0.313682	0.131699	0	0.0324747	0.14846
TCONS_00095581	XLOC_054049	XLOC_054049	novel	Novel_lncRNA	6	44860779	44861017	-	1	239	42	LINC17892	0.27956	0	0	0	0	0	0.0931867	0
TCONS_00079173	XLOC_044783	XLOC_044783	novel	Novel_lncRNA	5	7347164	7347387	-	1	224	70	LINC14903	0.07457	0.281836	0	0	0	0	0.118802	0
TCONS_00079174	XLOC_044784	XLOC_044784	novel	Novel_lncRNA	5	7357411	7359286	-	3	910	209	LINC14904	0.309172	0.342086	0.197089	0.154431	0.131345	0.313572	0.282782	0.199783
TCONS_00095585	XLOC_054053	XLOC_054053	novel	Novel_lncRNA	6	44901991	44902535	-	1	545	92	LINC17894	0	0	0.056382	1.22145	0.119388	1.01969	0.018794	0.786842
TCONS_00095584	XLOC_054052	XLOC_054052	novel	Novel_lncRNA	6	44900540	44900788	-	1	249	52	LINC17893	0.267439	0	0.246814	0	0	0	0.171418	0
TCONS_00098989	XLOC_055817	XLOC_055817	novel	Novel_lncRNA	7	10158361	10159081	+	1	721	91	LINC18351	0.046335	0	0	0	0.497099	0.083613	0.015445	0.193571
TCONS_00058162	XLOC_032783	XLOC_032783	novel	Novel_lncRNA	3	19499250	19499481	+	1	232	53	LINC11065	2.10189	1.81549	1.566	1.0136	1.23767	1.50064	1.82779	1.25064
TCONS_00058160	XLOC_032781	XLOC_032781	novel	Novel_lncRNA	3	19454759	19455291	+	1	533	87	LINC11063	0.031339	0	0	0.11908	0.10799	0.280125	0.0104463	0.169065
TCONS_00058161	XLOC_032782	XLOC_032782	novel	Novel_lncRNA	3	19455643	19456235	+	1	593	45	LINC11064	0	0	0	0.107031	0.30275	0	0	0.136594
TCONS_00098983	XLOC_055814	XLOC_055814	novel	Novel_lncRNA	7	10125734	10125989	+	1	256	62	LINC18350	0	0	0	0	0	0.343422	0	0.114474
TCONS_00026350	XLOC_014904	XLOC_014904	novel	Novel_lncRNA	11	35042164	35049115	-	5	1364	199	LINC5068	0.237616	0.310936	0.171163	0.281208	0.197112	0.350535	0.239905	0.276285
TCONS_00026351	XLOC_014905	XLOC_014905	novel	Novel_lncRNA	11	35050165	35050598	-	1	434	81	LINC5069	0.059528	0.293131	0.070802	0	0.262489	0	0.141154	0.0874963
TCONS_00125475	XLOC_070613	XLOC_070613	novel	Novel_lncRNA	9	13709558	13710749	-	2	260	86	LINC22832	0.427444	0.612754	0	0.209531	0	0.158442	0.346733	0.122658
TCONS_00094186	XLOC_053142	XLOC_053142	novel	Novel_lncRNA	6	25219626	25220374	-	1	749	58	LINC17493	0.29869	0.073077	0.09012	0	0	0	0.153962	0
TCONS_00094187	XLOC_053143	XLOC_053143	novel	Novel_lncRNA	6	25252797	25253386	-	1	590	55	LINC17494	0.39636	0	0	0	0	0	0.13212	0
TCONS_00094188	XLOC_053144	XLOC_053144	novel	Novel_lncRNA	6	25255243	25255467	-	1	225	47	LINC17495	0.440978	0	0	0	0	0	0.146993	0
TCONS_00094189	XLOC_053145	XLOC_053145	novel	Novel_lncRNA	6	25284054	25284342	-	1	289	72	LINC17496	0	0	0	0.109809	0.184105	0.443274	0	0.245729
TCONS_00127185	XLOC_071574	XLOC_071574	novel	Novel_lncRNA	9	34781064	34782418	-	1	1355	72	LINC23274	0.14793	0.511563	0.159273	0.781231	1.08919	0.81678	0.272922	0.895733
TCONS_00127184	XLOC_071573	XLOC_071573	novel	Novel_lncRNA	9	34777689	34778988	-	1	1300	130	LINC23273	0	0	0	0.199441	0.108765	0.288461	0	0.198889
TCONS_00127181	XLOC_071570	XLOC_071570	novel	Novel_lncRNA	9	34761982	34762576	-	1	595	98	LINC23272	0	0	0.412809	0	0	0.10132	0.137603	0.0337733
TCONS_00081189	XLOC_046023	XLOC_046023	novel	Novel_lncRNA	5	32632503	32633359	-	2	627	103	LINC15406	468.19	363.64	576.664	100.593	36.1139	130.019	469.498	88.9086
TCONS_00081184	XLOC_046020	XLOC_046020	novel	Novel_lncRNA	5	32597648	32597944	-	1	297	98	LINC15405	0	0	0	0.190195	0	0.304471	0	0.164889
TCONS_00081183	XLOC_046019	XLOC_046019	novel	Novel_lncRNA	5	32595332	32595655	-	1	324	75	LINC15404	0	0	0	0.293841	0.07556	0.093033	0	0.154145
TCONS_00081180	XLOC_046016	XLOC_046016	novel	Novel_lncRNA	5	32577638	32577876	-	1	239	55	LINC15402	0	0	0.25714	0	0	0	0.0857133	0
TCONS_00081181	XLOC_046017	XLOC_046017	novel	Novel_lncRNA	5	32583435	32583988	-	1	554	184	LINC15403	0.517997	0.470785	0.56594	0.758046	1.01972	1.13869	0.518241	0.972152
TCONS_00064776	XLOC_036803	XLOC_036803	novel	Novel_lncRNA	4	18581794	18582865	+	1	1072	143	LINC12552	0	0	0	0.478889	0.699251	0.559507	0	0.579216
TCONS_00064777	XLOC_036804	XLOC_036804	novel	Novel_lncRNA	4	18584791	18586194	+	1	1404	110	LINC12553	0.011897	0.022256	0.010943	0.232869	0.308169	0.253532	0.015032	0.264857
TCONS_00064778	XLOC_036805	XLOC_036805	novel	Novel_lncRNA	4	18621932	18622155	+	1	224	65	LINC12554	0.021675	0.131903	0.174371	0	0.28756	0	0.109316	0.0958533
TCONS_00054268	XLOC_030533	XLOC_030533	novel	Novel_lncRNA	2	23930476	23931613	-	1	1138	379	LINC10243	0.088265	0	0.060485	0.692421	0.781437	0.972573	0.0495833	0.815477
TCONS_00126588	XLOC_071234	XLOC_071234	novel	Novel_lncRNA	9	29801257	29801615	-	1	359	75	LINC23145	0.435507	0.326542	0.550085	2.15072	0.852267	4.34312	0.437378	2.4487
TCONS_00126589	XLOC_071235	XLOC_071235	novel	Novel_lncRNA	9	29831317	29832363	-	2	204	68	LINC23146	0	0	0.289709	0.072596	0.072004	0.625755	0.0965697	0.256785
TCONS_00126586	XLOC_071232	XLOC_071232	novel	Novel_lncRNA	9	29726319	29731858	-	2	3317	114	LINC23143	0.958627	0.141607	0.338319	0.35817	0.970402	0.629878	0.479518	0.652817
TCONS_00126584	XLOC_071231	XLOC_071231	novel	Novel_lncRNA	9	29725579	29726241	-	1	663	66	LINC23142	0.30317	0	0	0.048025	0	0	0.101057	0.0160083
TCONS_00126582	XLOC_071228	XLOC_071228	novel	Novel_lncRNA	9	29656992	29661695	-	3	3123	116	LINC23141	1.50267	0.624111	0.781832	8.66961	28.8712	7.69216	0.969539	15.0777
TCONS_00128632	XLOC_072380	XLOC_072380	novel	Novel_lncRNA	CONTIG1	583574	583793	-	1	220	40	LINC23468	0.159192	0	0	0	0	0.274024	0.053064	0.0913413
TCONS_00122294	XLOC_068950	XLOC_068950	novel	Novel_lncRNA	9	38314483	38314907	+	1	425	73	LINC22531	0.032752	0.075022	0.253056	0.335518	0.334356	0.172345	0.120277	0.28074
TCONS_00129588	XLOC_072864	XLOC_072864	novel	Novel_lncRNA	CONTIG2	108987	110785	-	4	410	95	LINC23583	0.13363	0	0.369489	0.154675	0.170508	0	0.167706	0.108394
TCONS_00047886	XLOC_027029	XLOC_027029	novel	Novel_lncRNA	2	10394172	10394499	+	1	328	51	LINC9091	0	0	0	0	0.049759	0.275389	0	0.108383
TCONS_00047883	XLOC_027027	XLOC_027027	novel	Novel_lncRNA	2	10355636	10355870	+	1	235	47	LINC9090	0.284319	0	0	0	0	0	0.094773	0
TCONS_00121756	XLOC_068664	XLOC_068664	novel	Novel_lncRNA	9	35329462	35330108	+	1	647	72	LINC22459	0.258	0	0.142639	0.024525	0	0	0.133546	0.008175
TCONS_00121757	XLOC_068665	XLOC_068665	novel	Novel_lncRNA	9	35330200	35330545	+	1	346	56	LINC22460	0.096875	0.010444	0.26643	0	0	0	0.124583	0
TCONS_00048969	XLOC_027630	XLOC_027630	novel	Novel_lncRNA	2	25136320	25136771	+	1	452	85	LINC9393	0	0	0.339915	0	0.072217	0	0.113305	0.0240723
TCONS_00048968	XLOC_027629	XLOC_027629	novel	Novel_lncRNA	2	25089251	25089618	+	1	368	63	LINC9392	0.226892	0.42426	0.461857	0.163848	0.141626	0.133103	0.371003	0.146192
TCONS_00124980	XLOC_070372	XLOC_070372	novel	Novel_lncRNA	9	10424460	10424743	-	1	284	38	LINC22777	0	0	0	0.055871	0.402277	0	0	0.152716
TCONS_00048961	XLOC_027623	XLOC_027623	novel	Novel_lncRNA	2	24942837	24943047	+	1	211	33	LINC9389	0.036416	0.151111	0.173787	0	0.309402	0	0.120438	0.103134
TCONS_00054262	XLOC_030531	XLOC_030531	novel	Novel_lncRNA	2	23824216	23824490	-	1	275	64	LINC10242	0.088682	0.34783	0	0	0	0.437708	0.145504	0.145903
TCONS_00048966	XLOC_027627	XLOC_027627	novel	Novel_lncRNA	2	25083480	25083699	+	1	220	57	LINC9391	0	0	0.419022	0	0	0	0.139674	0
TCONS_00048965	XLOC_027626	XLOC_027626	novel	Novel_lncRNA	2	25025417	25025765	+	1	349	88	LINC9390	0.535413	0.140694	0.315794	0.383819	0.269678	0.210164	0.330634	0.287887
TCONS_00121759	XLOC_068667	XLOC_068667	novel	Novel_lncRNA	9	35332238	35332553	+	1	316	54	LINC22462	0.634319	0	0	0	0	0	0.21144	0
TCONS_00032237	XLOC_018106	XLOC_018106	novel	Novel_lncRNA	12	39860408	39860786	+	1	379	64	LINC6151	0	0	0.324309	0	0	0	0.108103	0
TCONS_00044290	XLOC_025128	XLOC_025128	novel	Novel_lncRNA	13	27969643	27969852	-	1	210	37	LINC8528	0.100753	0	0	0	0	0.287073	0.0335843	0.095691
TCONS_00122127	XLOC_068862	XLOC_068862	novel	Novel_lncRNA	9	37357304	37357652	+	1	349	51	LINC22505	0	0	0	0	0.28059	0	0	0.09353
TCONS_00044292	XLOC_025130	XLOC_025130	novel	Novel_lncRNA	13	27976177	27976501	-	1	325	57	LINC8530	0	0	0.017964	0.128892	0	0.27824	0.005988	0.135711
TCONS_00034027	XLOC_019126	XLOC_019126	novel	Novel_lncRNA	12	11107752	11112295	-	3	2340	112	LINC6447	2.86116	10.4343	1.54364	1.70847	1.74388	0.586004	4.94635	1.34612
TCONS_00034026	XLOC_019126	XLOC_019126	novel	Novel_lncRNA	12	11107752	11112290	-	4	1195	139	LINC6445	0	0	0	0	0.433607	0	0	0.144536
TCONS_00041665	XLOC_023535	XLOC_023535	novel	Novel_lncRNA	13	132085	132402	-	1	318	53	LINC7932	0.02355	0.150482	0.021742	0.855659	0.035841	0.898687	0.065258	0.596729
TCONS_00095953	XLOC_054243	XLOC_054243	novel	Novel_lncRNA	6	46869495	46870103	-	1	609	57	LINC17941	1.43541	2.10966	2.8197	1.03646	0.868844	0.605658	2.12159	0.836988
TCONS_00092912	XLOC_052394	XLOC_052394	novel	Novel_lncRNA	6	9910589	9910940	-	1	352	94	LINC17205	0	0	0	0.270467	0	0	0	0.0901557
TCONS_00079833	XLOC_045179	XLOC_045179	novel	Novel_lncRNA	5	13116938	13117166	-	1	229	53	LINC15035	0.063216	0	0.268369	0	0	0	0.110528	0
TCONS_00063209	XLOC_035799	XLOC_035799	novel	Novel_lncRNA	3	31002178	31002557	-	1	380	84	LINC12171	0	0	0	0.029229	0.343599	0.168957	0	0.180595
TCONS_00112559	XLOC_063371	XLOC_063371	novel	Novel_lncRNA	8	32170595	32171200	+	1	606	106	LINC20783	0.58509	0.391979	0.818914	0.337422	0.398059	0.42271	0.598661	0.386064
TCONS_00112552	XLOC_063366	XLOC_063366	novel	Novel_lncRNA	8	32119747	32120354	+	1	608	72	LINC20781	0.012455	0	0.15162	0.33927	0.161062	0.04875	0.0546917	0.183027
TCONS_00112551	XLOC_063365	XLOC_063365	novel	Novel_lncRNA	8	32118734	32119656	+	1	923	73	LINC20780	0.375095	0.051126	0.317048	0.220849	0.220089	0.257666	0.247756	0.232868
TCONS_00112554	XLOC_063368	XLOC_063368	novel	Novel_lncRNA	8	32124405	32124885	+	1	481	62	LINC20782	0	0	0.256176	0	0	0	0.085392	0
TCONS_00117703	XLOC_066421	XLOC_066421	novel	Novel_lncRNA	9	1064204	1065399	+	1	1196	155	LINC21803	0.139663	0.088598	0	0.026534	0.069687	0.147353	0.076087	0.0811913
TCONS_00116075	XLOC_065417	XLOC_065417	novel	Novel_lncRNA	8	22246468	22248058	-	1	1591	450	LINC21408	0.673924	0.496537	0.853547	0.545303	0.701509	0.502899	0.674669	0.583237
TCONS_00116074	XLOC_065416	XLOC_065416	novel	Novel_lncRNA	8	22245672	22246379	-	1	708	235	LINC21407	0.283507	0.190646	0.228388	0.104587	0.130271	0.141631	0.23418	0.125496
TCONS_00116071	XLOC_065413	XLOC_065413	novel	Novel_lncRNA	8	22241822	22243041	-	1	1220	56	LINC21404	0.478703	0.301901	0.331924	0.173284	0.315806	0.26125	0.370843	0.250113
TCONS_00116070	XLOC_065412	XLOC_065412	novel	Novel_lncRNA	8	22240467	22240789	-	1	323	89	LINC21403	0	0	0	0	0	0.279963	0	0.093321
TCONS_00116073	XLOC_065415	XLOC_065415	novel	Novel_lncRNA	8	22245164	22245556	-	1	393	130	LINC21406	0.339742	0.160639	0.445677	0.1973	0	0.076443	0.315353	0.0912477
TCONS_00079838	XLOC_045184	XLOC_045184	novel	Novel_lncRNA	5	13201654	13202173	-	1	520	42	LINC15038	0.321226	0.207045	0.059093	0	0	0	0.195788	0
TCONS_00121597	XLOC_068555	XLOC_068555	novel	Novel_lncRNA	9	34111531	34111870	+	1	340	47	LINC22422	0.080243	0	0.271132	0	0	0	0.117125	0
TCONS_00123980	XLOC_069840	XLOC_069840	novel	Novel_lncRNA	9	4803762	4804002	-	1	241	78	LINC22697	0	0	0.38251	0	0	0	0.127503	0
TCONS_00123985	XLOC_069844	XLOC_069844	novel	Novel_lncRNA	9	4828972	4833308	-	2	4313	496	LINC22698	1.89538	0.50923	1.67906	0.308818	0.530611	0.224649	1.36122	0.354693
TCONS_00091464	XLOC_051555	XLOC_051555	novel	Novel_lncRNA	6	1898229	1898628	-	1	400	45	LINC17034	1.39838	0.671168	0.536209	0.303067	0.242638	0.094447	0.868586	0.213384
TCONS_00110955	XLOC_062360	XLOC_062360	novel	Novel_lncRNA	8	9795869	9796102	+	1	234	50	LINC20408	0	0	0.065659	0	0.108806	0.257629	0.0218863	0.122145
TCONS_00110956	XLOC_062361	XLOC_062361	novel	Novel_lncRNA	8	9797747	9798174	+	1	428	56	LINC20409	0	0.125651	0	0.085269	0.303794	0.028171	0.0418837	0.139078
TCONS_00008990	XLOC_005164	XLOC_005164	novel	Novel_lncRNA	10	313449	315125	+	4	1292	67	LINC1706	1.19512	0.578461	0.418748	0.537756	0.437528	0.501522	0.730776	0.492269
TCONS_00110950	XLOC_062355	XLOC_062355	novel	Novel_lncRNA	8	9756199	9758476	+	3	663	116	LINC20405	0.273322	0.337367	0.400784	0	0.000492	0.105148	0.337158	0.0352133
TCONS_00091461	XLOC_051552	XLOC_051552	novel	Novel_lncRNA	6	1884855	1885314	-	1	460	56	LINC17033	0	0.554512	0	0.068989	0.070961	0	0.184837	0.04665
TCONS_00110959	XLOC_062363	XLOC_062363	novel	Novel_lncRNA	8	9804818	9805173	+	1	356	47	LINC20410	0	0	0	0	0.275073	0	0	0.091691
TCONS_00034288	XLOC_019288	XLOC_019288	novel	Novel_lncRNA	12	14352044	14352787	-	1	744	59	LINC6516	0.009729	0.042141	0.098573	0.103081	0.792064	0.662139	0.0501477	0.519095
TCONS_00111391	XLOC_062597	XLOC_062597	novel	Novel_lncRNA	8	12264116	12264354	+	1	239	42	LINC20467	0	0	0.005143	0.265563	0	0	0.00171433	0.088521
TCONS_00111393	XLOC_062599	XLOC_062599	novel	Novel_lncRNA	8	12267204	12267789	+	1	586	96	LINC20469	0	0	0.019664	0.449847	0.092343	0.221483	0.00655467	0.254558
TCONS_00111392	XLOC_062598	XLOC_062598	novel	Novel_lncRNA	8	12266051	12266274	+	1	224	74	LINC20468	0	0.284683	0	0	0	0.013457	0.0948943	0.00448567
TCONS_00000180	XLOC_000078	XLOC_000078	novel	Novel_lncRNA	1	795200	800069	+	3	3232	114	LINC11	0.274139	0	0	4.10051	4.47805	4.15623	0.0913797	4.24493
TCONS_00000182	XLOC_000078	XLOC_000078	novel	Novel_lncRNA	1	796067	798219	+	1	2153	99	LINC12	1.2814	0.731777	1.79541	4.7242	5.24697	5.63882	1.26953	5.20333
TCONS_00100547	XLOC_056813	XLOC_056813	novel	Novel_lncRNA	7	31659330	31659992	+	2	218	37	LINC18817	0	0	0.281911	0	0	0	0.0939703	0
TCONS_00099877	XLOC_056394	XLOC_056394	novel	Novel_lncRNA	7	20976650	20980736	+	3	2634	137	LINC18619	0.187293	0.000484	0.07873	0.210793	0.400702	0.571295	0.0888357	0.394263
TCONS_00120187	XLOC_067733	XLOC_067733	novel	Novel_lncRNA	9	13958252	13958730	+	2	359	117	LINC22048	0	0	0	0.117864	0.45432	0.230898	0	0.267694
TCONS_00014395	XLOC_008321	XLOC_008321	novel	Novel_lncRNA	10	7005556	7007444	-	2	1813	87	LINC2794	0.953178	0.516254	0.662898	0.758391	0.695149	0.919991	0.710777	0.791177
TCONS_00049375	XLOC_027842	XLOC_027842	novel	Novel_lncRNA	2	29577924	29578473	+	1	550	65	LINC9471	0.182223	0.057585	0.634306	0	0	0.109427	0.291371	0.0364757
TCONS_00123383	XLOC_069513	XLOC_069513	novel	Novel_lncRNA	9	2432646	2433034	-	1	389	129	LINC22645	0	0	0	0	0.372571	0	0	0.12419
TCONS_00005602	XLOC_003241	XLOC_003241	novel	Novel_lncRNA	1	8298254	8298786	-	1	533	63	LINC1020	1.0766	0.996813	1.95266	3.56327	1.24954	1.74051	1.34202	2.18444
TCONS_00118547	XLOC_066845	XLOC_066845	novel	Novel_lncRNA	9	4232032	4232301	+	1	270	47	LINC21871	0	0	0.455234	0	0	0	0.151745	0
TCONS_00010575	XLOC_006149	XLOC_006149	novel	Novel_lncRNA	10	14830120	14830592	+	1	473	157	LINC2041	0.27922	0.055875	0.120401	0.103248	0.21953	0.122674	0.151832	0.148484
TCONS_00010574	XLOC_006148	XLOC_006148	novel	Novel_lncRNA	10	14825912	14833517	+	2	289	43	LINC2040	0.115211	0.159422	0.292397	0.17844	0.086179	0.1043	0.18901	0.122973
TCONS_00104023	XLOC_058552	XLOC_058552	novel	Novel_lncRNA	7	4466151	4466400	-	1	250	29	LINC19271	0	0	0	0	0.391703	0	0	0.130568
TCONS_00010576	XLOC_006150	XLOC_006150	novel	Novel_lncRNA	10	14836506	14836823	+	1	318	105	LINC2042	0.36349	0.189168	0.144945	0.097134	0.542322	0.120697	0.232534	0.253384
TCONS_00010573	XLOC_006147	XLOC_006147	novel	Novel_lncRNA	10	14814915	14822650	+	2	422	49	LINC2039	0.375372	0.226667	0.420002	0.044694	0.485169	0.337974	0.34068	0.289279
TCONS_00058958	XLOC_033304	XLOC_033304	novel	Novel_lncRNA	3	26542015	26542522	+	1	508	115	LINC11252	0	0	0.007561	0.225934	0.361367	0.3931	0.00252033	0.3268
TCONS_00061111	XLOC_034606	XLOC_034606	novel	Novel_lncRNA	3	14166941	14167525	-	1	585	81	LINC11734	0	0	0	5.36219	9.00341	3.0086	0	5.7914
TCONS_00061110	XLOC_034605	XLOC_034605	novel	Novel_lncRNA	3	14166153	14166593	-	1	441	54	LINC11733	0	0	0	0.467027	0.621011	0	0	0.362679
TCONS_00061117	XLOC_034611	XLOC_034611	novel	Novel_lncRNA	3	14243066	14243300	-	1	235	52	LINC11737	0.284319	0	0	0	0	0	0.094773	0
TCONS_00061116	XLOC_034610	XLOC_034610	novel	Novel_lncRNA	3	14242501	14242810	-	2	208	60	LINC11736	0	0	0	0	0	0.289833	0	0.096611
TCONS_00061114	XLOC_034608	XLOC_034608	novel	Novel_lncRNA	3	14188503	14189040	-	2	292	48	LINC11735	0	0.32758	0	0	0	0	0.109193	0
TCONS_00115678	XLOC_065139	XLOC_065139	novel	Novel_lncRNA	8	14378739	14378973	-	1	235	50	LINC21259	0	0	0	0.405125	0	0	0	0.135042
TCONS_00115679	XLOC_065140	XLOC_065140	novel	Novel_lncRNA	8	14380678	14381347	-	1	670	122	LINC21260	0.03241	0.038705	0.037608	0.217328	0.123828	0.603603	0.036241	0.31492
TCONS_00104797	XLOC_058988	XLOC_058988	novel	Novel_lncRNA	7	9366612	9366843	-	1	232	77	LINC19406	0.287995	0	0	0	0	0.048505	0.0959983	0.0161683
TCONS_00104796	XLOC_058987	XLOC_058987	novel	Novel_lncRNA	7	9359515	9359942	-	1	428	132	LINC19405	0.078055	0.297986	0.223043	0.148294	0.206114	0.204003	0.199695	0.186137
TCONS_00044518	XLOC_025274	XLOC_025274	novel	Novel_lncRNA	13	30149782	30150187	-	1	406	114	LINC8587	0.185414	0	0	0.309792	0.241197	0.254901	0.0618047	0.26863
TCONS_00044516	XLOC_025272	XLOC_025272	novel	Novel_lncRNA	13	30147709	30148441	-	1	733	114	LINC8585	0.091153	0.101352	0.041921	0	0.184808	0.267295	0.078142	0.150701
TCONS_00044517	XLOC_025273	XLOC_025273	novel	Novel_lncRNA	13	30149310	30149709	-	1	400	77	LINC8586	0.084075	0.277926	0.03124	0	0.243182	0.111528	0.13108	0.118237
TCONS_00044515	XLOC_025271	XLOC_025271	novel	Novel_lncRNA	13	30146137	30146518	-	1	382	57	LINC8584	0.087454	0	0.019306	0.412885	0.085165	0.144401	0.0355867	0.21415
TCONS_00115676	XLOC_065136	XLOC_065136	novel	Novel_lncRNA	8	14369179	14370830	-	1	1652	104	LINC21257	0.719063	0.193005	0.572088	0.100895	0.191189	0.049539	0.494719	0.113874
TCONS_00044513	XLOC_025270	XLOC_025270	novel	Novel_lncRNA	13	30142101	30142501	-	1	401	103	LINC8583	0	0.032335	0	0	0	0.300424	0.0107783	0.100141
TCONS_00044510	XLOC_025267	XLOC_025267	novel	Novel_lncRNA	13	30124763	30125108	-	1	346	56	LINC8582	0	0	0	0	0.283023	0	0	0.094341
TCONS_00048424	XLOC_027324	XLOC_027324	novel	Novel_lncRNA	2	16226109	16226504	+	1	396	108	LINC9223	0	0	0	0	0.328892	0	0	0.109631
TCONS_00048422	XLOC_027322	XLOC_027322	novel	Novel_lncRNA	2	16223293	16223551	+	1	259	86	LINC9222	0.120387	0.116951	0	0.612641	0.252061	0	0.0791127	0.288234
TCONS_00048420	XLOC_027320	XLOC_027320	novel	Novel_lncRNA	2	16221012	16221683	+	1	672	69	LINC9220	0	0.190105	0.136875	0.047224	0.194297	0.449598	0.108993	0.230373
TCONS_00008403	XLOC_004876	XLOC_004876	novel	Novel_lncRNA	1	34962090	34962314	-	1	225	39	LINC1640	0	0.011337	0.005463	0	0	0.267042	0.0056	0.089014
TCONS_00105776	XLOC_059597	XLOC_059597	novel	Novel_lncRNA	7	21047693	21048529	-	1	837	215	LINC19661	0.173889	0.496996	0.426965	0.411377	0.506334	0.350104	0.36595	0.422605
TCONS_00105777	XLOC_059598	XLOC_059598	novel	Novel_lncRNA	7	21049520	21049731	-	1	212	70	LINC19662	0.058831	0	0	0	0.30589	0.053081	0.0196103	0.119657
TCONS_00105775	XLOC_059596	XLOC_059596	novel	Novel_lncRNA	7	20994284	20994836	-	1	553	87	LINC19660	0.113171	0.028829	0.028895	0.490682	0.768925	0.917361	0.056965	0.725656
TCONS_00105778	XLOC_059599	XLOC_059599	novel	Novel_lncRNA	7	21050390	21050627	-	1	238	78	LINC19663	0.150661	0	0.064555	0	0.274302	0.165911	0.0717387	0.146738
TCONS_00075258	XLOC_042716	XLOC_042716	novel	Novel_lncRNA	5	37486258	37486597	+	1	340	42	LINC14434	0.294772	0	0.082243	0.140629	0.548833	0.078607	0.125672	0.256023
TCONS_00075256	XLOC_042714	XLOC_042714	novel	Novel_lncRNA	5	37463656	37463889	+	1	234	47	LINC14433	0	0	0	0.271238	0	0	0	0.0904127
TCONS_00060240	XLOC_034018	XLOC_034018	novel	Novel_lncRNA	3	94323	96382	-	2	824	84	LINC11416	10.714	11.6139	12.713	21.1182	45.5067	48.5796	11.6803	38.4015
TCONS_00060241	XLOC_034018	XLOC_034018	novel	Novel_lncRNA	3	94323	96389	-	2	385	77	LINC11418	0.815272	0.863994	0.576394	3.14566	4.64154	10.6103	0.751887	6.1325
TCONS_00060245	XLOC_034021	XLOC_034021	novel	Novel_lncRNA	3	165852	166170	-	1	319	72	LINC11419	0	0	0	0	0.306978	0	0	0.102326
TCONS_00060247	XLOC_034023	XLOC_034023	novel	Novel_lncRNA	3	202077	202339	-	1	263	43	LINC11420	0.012702	0.079812	0.092496	0.673108	0.167554	0.839142	0.06167	0.559935
TCONS_00060249	XLOC_034025	XLOC_034025	novel	Novel_lncRNA	3	237855	238092	-	1	238	52	LINC11421	0.280735	0	0	0	0	0.037995	0.0935783	0.012665
TCONS_00119399	XLOC_067303	XLOC_067303	novel	Novel_lncRNA	9	8623484	8623942	+	1	459	95	LINC21950	0.310541	0.068539	0.297241	0.011523	0	0	0.22544	0.003841
TCONS_00052969	XLOC_029701	XLOC_029701	novel	Novel_lncRNA	2	6475840	6476114	-	1	275	59	LINC9911	0	0	0.435783	0.0577	0.151142	0.080015	0.145261	0.0962857
TCONS_00052964	XLOC_029699	XLOC_029699	novel	Novel_lncRNA	2	6453882	6454102	-	1	221	68	LINC9910	0	0	0	0	0.295402	0	0	0.0984673
TCONS_00108078	XLOC_060850	XLOC_060850	novel	Novel_lncRNA	7	41160792	41161779	-	1	988	111	LINC20095	0.031784	0.015921	0.014721	0.21158	0.324911	0.376105	0.0208087	0.304199
TCONS_00052960	XLOC_029695	XLOC_029695	novel	Novel_lncRNA	2	6395477	6395919	-	1	443	62	LINC9906	0	0	0	0	0	0.272168	0	0.0907227
TCONS_00052961	XLOC_029696	XLOC_029696	novel	Novel_lncRNA	2	6399621	6401096	-	1	1476	114	LINC9907	0.18107	0.270024	0	0.645088	0.873253	1.03008	0.150365	0.849473
TCONS_00052962	XLOC_029697	XLOC_029697	novel	Novel_lncRNA	2	6432421	6432627	-	1	207	65	LINC9908	0.322777	0	0	0	0	0	0.107592	0
TCONS_00052963	XLOC_029698	XLOC_029698	novel	Novel_lncRNA	2	6439967	6440184	-	1	218	72	LINC9909	0	0	0	0	0	0.276538	0	0.0921793
TCONS_00113099	XLOC_063669	XLOC_063669	novel	Novel_lncRNA	8	36674242	36675201	+	1	960	122	LINC20877	0.660493	0.09045	0.25863	0.081761	0.101666	0.156993	0.336524	0.113473
TCONS_00113090	XLOC_063662	XLOC_063662	novel	Novel_lncRNA	8	36543149	36543476	+	1	328	67	LINC20876	0.407408	0.187613	0	0.070952	0.049759	0.045643	0.19834	0.0554513
TCONS_00053617	XLOC_030142	XLOC_030142	novel	Novel_lncRNA	2	13692415	13692831	-	1	417	45	LINC10038	0.597115	0.151394	0.182503	0.149922	0.038356	0.071562	0.310337	0.0866133
TCONS_00089579	XLOC_050600	XLOC_050600	novel	Novel_lncRNA	6	45596856	45597172	+	1	317	105	LINC16780	0	0	0.024557	0	0.308571	0.084311	0.00818567	0.130961
TCONS_00089577	XLOC_050598	XLOC_050598	novel	Novel_lncRNA	6	45587015	45587453	+	1	439	75	LINC16779	0.03805	0	0.384979	0	0	0	0.14101	0
TCONS_00089576	XLOC_050597	XLOC_050597	novel	Novel_lncRNA	6	45585276	45586927	+	1	1652	67	LINC16778	0.483451	0.636853	0.538489	0.603576	1.10545	0.956889	0.552931	0.888639
TCONS_00089572	XLOC_050594	XLOC_050594	novel	Novel_lncRNA	6	45537700	45538021	+	1	322	71	LINC16777	0	0	0	0	0	0.374443	0	0.124814
TCONS_00112946	XLOC_063584	XLOC_063584	novel	Novel_lncRNA	8	35199603	35200039	+	1	437	68	LINC20854	0.551567	0.680412	0.487914	0.354578	0.203794	0.190834	0.573298	0.249735
TCONS_00009441	XLOC_005382	XLOC_005382	novel	Novel_lncRNA	10	2654796	2661278	+	4	453	62	LINC1743	1.49055	0.467269	0.387463	0	0.080227	0	0.78176	0.0267423
TCONS_00009440	XLOC_005382	XLOC_005382	novel	Novel_lncRNA	10	2654796	2661278	+	5	2244	89	LINC1744	2.13169	0.457427	1.81039	0.675038	0.234304	1.44569	1.4665	0.785011
TCONS_00112634	XLOC_063410	XLOC_063410	novel	Novel_lncRNA	8	32754397	32755012	+	1	616	100	LINC20800	0.397057	0.189846	0.271533	0.10604	0.148682	0.180889	0.286145	0.145204
TCONS_00012320	XLOC_007231	XLOC_007231	novel	Novel_lncRNA	10	35778431	35778753	+	1	323	42	LINC2542	0	0	0.286353	0	0.101396	0	0.095451	0.0337987
TCONS_00012321	XLOC_007232	XLOC_007232	novel	Novel_lncRNA	10	35782983	35783198	+	1	216	71	LINC2543	0	0.073807	0	0	0	0.3405	0.0246023	0.1135
TCONS_00014445	XLOC_008346	XLOC_008346	novel	Novel_lncRNA	10	7487373	7489129	-	1	1757	160	LINC2803	1.27301	0.235852	0.785405	0.424455	0.454114	0.268773	0.764757	0.382447
TCONS_00014447	XLOC_008348	XLOC_008348	novel	Novel_lncRNA	10	7496345	7496567	-	1	223	55	LINC2805	0.299619	0	0	0	0	0	0.099873	0
TCONS_00014446	XLOC_008347	XLOC_008347	novel	Novel_lncRNA	10	7493549	7493875	-	1	327	44	LINC2804	0.40627	0.194687	0	0	0	0	0.200319	0
TCONS_00014442	XLOC_008343	XLOC_008343	novel	Novel_lncRNA	10	7338569	7338802	-	1	234	42	LINC2802	0.517292	0.034973	0.749385	0.271238	0.107411	0	0.433883	0.126216
TCONS_00014449	XLOC_008350	XLOC_008350	novel	Novel_lncRNA	10	7504509	7504767	-	1	259	63	LINC2806	0.386959	0	0	0	0.257943	0	0.128986	0.085981
TCONS_00039916	XLOC_022511	XLOC_022511	novel	Novel_lncRNA	13	25775645	25776321	+	1	677	69	LINC7618	0.689533	0.235326	0.245786	0.421881	0.239471	0.200357	0.390215	0.287236
TCONS_00109677	XLOC_061632	XLOC_061632	novel	Novel_lncRNA	8	2361547	2362059	+	1	513	74	LINC20266	0.108102	0.34267	0.095839	0.023507	0.244549	0.085982	0.182204	0.118013
TCONS_00039910	XLOC_022505	XLOC_022505	novel	Novel_lncRNA	13	25631206	25631505	+	1	300	86	LINC7616	0	0	0	0	0.326419	0.027463	0	0.117961
TCONS_00039911	XLOC_022506	XLOC_022506	novel	Novel_lncRNA	13	25668461	25668837	+	1	377	125	LINC7617	0	0	0	0.332781	0.062917	0.093635	0	0.163111
TCONS_00125228	XLOC_070489	XLOC_070489	novel	Novel_lncRNA	9	11765246	11765614	-	1	369	73	LINC22800	0.328492	0.301275	0.158777	0.236219	0.25742	0.306328	0.262848	0.266656
TCONS_00103328	XLOC_058197	XLOC_058197	novel	Novel_lncRNA	7	905513	905911	-	1	399	96	LINC19213	11.2706	8.60934	9.25969	6.99399	6.99934	5.64677	9.71321	6.5467
TCONS_00013145	XLOC_007614	XLOC_007614	novel	Novel_lncRNA	10	39516509	39516748	+	1	240	55	LINC2606	0	0.265704	0	0	0	0	0.088568	0
TCONS_00001428	XLOC_000797	XLOC_000797	novel	Novel_lncRNA	1	9291595	9291821	+	1	227	43	LINC246	0.29532	0	0	0	0	0	0.09844	0
TCONS_00060932	XLOC_034477	XLOC_034477	novel	Novel_lncRNA	3	10775305	10775616	-	1	312	56	LINC11637	0	0	0.027741	0.508571	0	0	0.009247	0.169524
TCONS_00060930	XLOC_034475	XLOC_034475	novel	Novel_lncRNA	3	10725687	10725904	-	1	218	43	LINC11635	0	0.293493	0.152232	0	0	0	0.148575	0
TCONS_00060931	XLOC_034476	XLOC_034476	novel	Novel_lncRNA	3	10740418	10740672	-	1	255	85	LINC11636	0	0	0.362714	0	0	0	0.120905	0
TCONS_00104803	XLOC_058994	XLOC_058994	novel	Novel_lncRNA	7	9468241	9469902	-	3	974	133	LINC19408	0	2.52486	2.42998	0.824165	1.06968	1.12909	1.65161	1.00765
TCONS_00104804	XLOC_058994	XLOC_058994	novel	Novel_lncRNA	7	9468885	9469916	-	2	693	136	LINC19409	1.38971	0.244248	0.302495	0.201905	0.063025	0.000418	0.645486	0.0884493
TCONS_00055727	XLOC_031371	XLOC_031371	novel	Novel_lncRNA	2	36710821	36711234	-	1	414	91	LINC10537	0.242083	0.307549	0	0.076654	0.073589	0.042229	0.183211	0.0641573
TCONS_00055720	XLOC_031367	XLOC_031367	novel	Novel_lncRNA	2	36680019	36680289	-	1	271	65	LINC10536	0.021352	0.009805	0	0.292366	0	0.026695	0.0103857	0.106354
TCONS_00055728	XLOC_031372	XLOC_031372	novel	Novel_lncRNA	2	36713688	36713991	-	1	304	50	LINC10538	0.549465	0.418833	0.20216	0.104391	0	0	0.390153	0.034797
TCONS_00039855	XLOC_022463	XLOC_022463	novel	Novel_lncRNA	13	24953506	24959634	+	2	517	82	LINC7592	72.4296	163.728	157.445	27.1935	22.7418	80.0363	131.201	43.3239
TCONS_00015797	XLOC_009244	XLOC_009244	novel	Novel_lncRNA	10	28494098	28494468	-	1	371	123	LINC3247	0	0.309391	0	0.085111	0.189654	0.054165	0.10313	0.109643
TCONS_00015798	XLOC_009245	XLOC_009245	novel	Novel_lncRNA	10	28496077	28496356	-	1	280	93	LINC3248	0	0	0	0.056669	0.247632	0.426303	0	0.243535
TCONS_00015799	XLOC_009246	XLOC_009246	novel	Novel_lncRNA	10	28501385	28501673	-	1	289	69	LINC3249	0	0	0	0	0.338844	0	0	0.112948
TCONS_00090476	XLOC_051050	XLOC_051050	novel	Novel_lncRNA	6	50431144	50431364	+	1	221	73	LINC16883	0.332059	0.102755	0.046193	0	0	0	0.160336	0
TCONS_00007215	XLOC_004251	XLOC_004251	novel	Novel_lncRNA	1	28306965	28308414	-	1	1450	85	LINC1473	1.73849	1.00469	2.41418	0.937819	0.805018	0.728828	1.71912	0.823888
TCONS_00031857	XLOC_017907	XLOC_017907	novel	Novel_lncRNA	12	38266153	38267159	+	1	1007	100	LINC6102	0.107819	0.171507	0.335662	0.044855	0.048406	0.029933	0.204996	0.0410647
TCONS_00015426	XLOC_008981	XLOC_008981	novel	Novel_lncRNA	10	22849299	22849533	-	1	235	75	LINC3124	0	0	0	0	0.415317	0	0	0.138439
TCONS_00015427	XLOC_008982	XLOC_008982	novel	Novel_lncRNA	10	22858358	22858744	-	1	387	114	LINC3125	0	0.288361	0	0.214881	0.113024	0.205105	0.0961203	0.17767
TCONS_00062265	XLOC_035280	XLOC_035280	novel	Novel_lncRNA	3	25941024	25941245	-	1	222	41	LINC12060	0.449446	0	0.131495	0	0	0	0.193647	0
TCONS_00031581	XLOC_017752	XLOC_017752	novel	Novel_lncRNA	12	36807463	36807787	+	2	221	53	LINC6069	0	0.288547	0.139042	0	0	0	0.14253	0
TCONS_00020200	XLOC_011634	XLOC_011634	novel	Novel_lncRNA	11	19688908	19689943	+	2	380	68	LINC3980	0	0	0	0.163546	0	0	0	0.0545153
TCONS_00018772	XLOC_010807	XLOC_010807	novel	Novel_lncRNA	11	4970254	4973814	+	3	2662	230	LINC3675	0.009998	0	0	0.011139	0.042774	0.030086	0.00333267	0.0279997
TCONS_00018771	XLOC_010806	XLOC_010806	novel	Novel_lncRNA	11	4967070	4967694	+	1	625	82	LINC3672	0	0	0	0.050776	0.287249	0.457686	0	0.265237
TCONS_00018777	XLOC_010807	XLOC_010807	novel	Novel_lncRNA	11	4971128	4973814	+	2	2031	230	LINC3676	0	0	0	1.51533	0.749453	0.463431	0	0.909405
TCONS_00018776	XLOC_010807	XLOC_010807	novel	Novel_lncRNA	11	4970254	4973814	+	2	2281	230	LINC3673	0	0	0	0.622313	0.042133	0.051722	0	0.238723
TCONS_00018775	XLOC_010807	XLOC_010807	novel	Novel_lncRNA	11	4970254	4973814	+	3	3076	230	LINC3674	0	0	0	1.21109	1.03593	0.805559	0	1.01753
TCONS_00018779	XLOC_010809	XLOC_010809	novel	Novel_lncRNA	11	5003857	5004805	+	1	949	100	LINC3677	0.140811	0.033598	0	0.351234	1.73597	1.71221	0.0581363	1.26647
TCONS_00100004	XLOC_056486	XLOC_056486	novel	Novel_lncRNA	7	23467367	23467590	+	1	224	33	LINC18679	0	0	0	0	0	0.269131	0	0.0897103
TCONS_00100003	XLOC_056485	XLOC_056485	novel	Novel_lncRNA	7	23418993	23419211	+	1	219	72	LINC18678	0	0	0.280624	0	0	0.026495	0.0935413	0.00883167
TCONS_00100002	XLOC_056484	XLOC_056484	novel	Novel_lncRNA	7	23416982	23417805	+	1	824	74	LINC18677	0.095411	0.11028	0.12617	0.663059	0.36198	1.35058	0.11062	0.791873
TCONS_00100001	XLOC_056483	XLOC_056483	novel	Novel_lncRNA	7	23407343	23407657	+	1	315	59	LINC18676	0	0	0	0	0.310876	0.052311	0	0.121062
TCONS_00054935	XLOC_030950	XLOC_030950	novel	Novel_lncRNA	2	31455062	31456454	-	1	1393	184	LINC10427	0.201876	0.378371	0.188899	2.65785	0.732589	3.68644	0.256382	2.35896
TCONS_00054936	XLOC_030951	XLOC_030951	novel	Novel_lncRNA	2	31457207	31457482	-	1	276	61	LINC10428	0	0.3458	0	0	0	0	0.115267	0
TCONS_00054933	XLOC_030948	XLOC_030948	novel	Novel_lncRNA	2	31439993	31445068	-	2	425	131	LINC10426	0.029929	0	0	0.950302	0.937528	2.35302	0.00997633	1.41362
TCONS_00076487	XLOC_043358	XLOC_043358	novel	Novel_lncRNA	5	43946935	43947168	+	1	234	78	LINC14575	0.16442	0	0.049025	0.384254	0.209243	0.121086	0.0711483	0.238194
TCONS_00076483	XLOC_043354	XLOC_043354	novel	Novel_lncRNA	5	43923078	43923309	+	1	232	48	LINC14574	0.111838	0	0	0	0.280458	0	0.0372793	0.093486
TCONS_00079376	XLOC_044893	XLOC_044893	novel	Novel_lncRNA	5	8604816	8605138	-	1	323	107	LINC14936	0.096189	0	0.026638	0.09825	0.20077	0.279963	0.0409423	0.192994
TCONS_00079377	XLOC_044894	XLOC_044894	novel	Novel_lncRNA	5	8605404	8607924	-	1	2521	122	LINC14937	0.288688	0	0.312991	0.408067	0.247609	0.585861	0.20056	0.413846
TCONS_00017708	XLOC_010258	XLOC_010258	novel	Novel_lncRNA	10	40002400	40006342	-	3	2309	163	LINC3560	0	0	0.97611	0	0.773741	1.23386	0.32537	0.6692
TCONS_00079372	XLOC_044891	XLOC_044891	novel	Novel_lncRNA	5	8561844	8562161	-	1	318	66	LINC14935	0.315165	0	0.269275	0	0	0	0.194813	0
TCONS_00079370	XLOC_044889	XLOC_044889	novel	Novel_lncRNA	5	8517475	8517791	-	1	317	67	LINC14934	0	0	0	1.10054	0.514857	0	0	0.538466
TCONS_00074396	XLOC_042274	XLOC_042274	novel	Novel_lncRNA	5	30980932	30981254	+	1	323	74	LINC14323	0	0	0	0	0	0.373283	0	0.124428
TCONS_00071141	XLOC_040368	XLOC_040368	novel	Novel_lncRNA	4	33849753	33850133	-	1	381	70	LINC13641	0.524933	0.165978	0.166008	0.082738	0.085532	0.158229	0.28564	0.108833
TCONS_00074392	XLOC_042270	XLOC_042270	novel	Novel_lncRNA	5	30908602	30909137	+	1	536	91	LINC14322	0.559907	0.118972	0.515387	0	0	0	0.398089	0
TCONS_00074391	XLOC_042269	XLOC_042269	novel	Novel_lncRNA	5	30898184	30899193	+	4	440	128	LINC14321	0.060109	0	0.17476	0	0.241414	0	0.0782897	0.0804713
TCONS_00074390	XLOC_042269	XLOC_042269	novel	Novel_lncRNA	5	30898143	30899193	+	4	486	88	LINC14320	0.108493	0.223935	0.307658	0.125807	0.078303	0.519744	0.213362	0.241285
TCONS_00074399	XLOC_042277	XLOC_042277	novel	Novel_lncRNA	5	31048081	31048306	+	1	226	66	LINC14324	0	0	0.271932	0	0	0	0.090644	0
TCONS_00061008	XLOC_034528	XLOC_034528	novel	Novel_lncRNA	3	11976600	11976808	-	1	209	69	LINC11669	0	0	0	0.059218	0.307678	0.139896	0	0.168931
TCONS_00019421	XLOC_011145	XLOC_011145	novel	Novel_lncRNA	11	9590702	9591046	+	1	345	60	LINC3795	0	0	0.152602	0.091065	0.16589	0.26211	0.0508673	0.173022
TCONS_00030061	XLOC_016963	XLOC_016963	novel	Novel_lncRNA	12	27645642	27651238	+	2	841	140	LINC5812	0	0	0.018269	0.196597	0.150732	0.421734	0.00608967	0.256354
TCONS_00030062	XLOC_016964	XLOC_016964	novel	Novel_lncRNA	12	27645890	27646229	+	1	340	62	LINC5813	0.098257	0	0	0.560026	0.016001	0.477554	0.0327523	0.351194
TCONS_00030068	XLOC_016969	XLOC_016969	novel	Novel_lncRNA	12	27677513	27677742	+	1	230	49	LINC5814	0	0.074397	0.005789	0	0.283843	0	0.0267287	0.0946143
TCONS_00127343	XLOC_071680	XLOC_071680	novel	Novel_lncRNA	9	36081170	36085093	-	4	1959	101	LINC23298	0.136878	0.160199	0.179176	0	0.15873	0.129928	0.158751	0.0962193
TCONS_00039583	XLOC_022270	XLOC_022270	novel	Novel_lncRNA	13	19857199	19857544	+	1	346	45	LINC7494	0.092369	0	0.26643	0	0	0.03688	0.1196	0.0122933
TCONS_00039582	XLOC_022269	XLOC_022269	novel	Novel_lncRNA	13	19854888	19855140	+	1	253	70	LINC7493	0	0	0.485823	0	0	0	0.161941	0
TCONS_00039585	XLOC_022272	XLOC_022272	novel	Novel_lncRNA	13	19861225	19861713	+	1	489	63	LINC7496	0.34159	0.3258	0.096877	0.194692	0.062302	0	0.254756	0.0856647
TCONS_00039584	XLOC_022271	XLOC_022271	novel	Novel_lncRNA	13	19859739	19860031	+	1	293	47	LINC7495	0.342056	0.004716	0.280715	0.00361	0	0	0.209162	0.00120333
TCONS_00024009	XLOC_013631	XLOC_013631	novel	Novel_lncRNA	11	9126637	9127015	-	1	379	79	LINC4554	0	0	0	2.08778	1.77171	2.38206	0	2.08052
TCONS_00039589	XLOC_022276	XLOC_022276	novel	Novel_lncRNA	13	20035821	20036154	+	1	334	70	LINC7500	0	0.286387	0	0	0	0	0.0954623	0
TCONS_00039588	XLOC_022275	XLOC_022275	novel	Novel_lncRNA	13	19875330	19875534	+	1	205	68	LINC7499	0	0	0	0	0.318458	0.11861	0	0.145689
TCONS_00024004	XLOC_013627	XLOC_013627	novel	Novel_lncRNA	11	9091906	9092118	-	1	213	30	LINC4552	0.160502	0	0.288528	0	0	0	0.149677	0
TCONS_00024005	XLOC_013628	XLOC_013628	novel	Novel_lncRNA	11	9092187	9092820	-	2	442	73	LINC4553	0.124207	0.292154	0.514919	0	0	0	0.310427	0
TCONS_00074643	XLOC_042432	XLOC_042432	novel	Novel_lncRNA	5	34165854	34166056	+	1	203	37	LINC14369	0	0	0.302742	0	0	0	0.100914	0
TCONS_00074648	XLOC_042434	XLOC_042434	novel	Novel_lncRNA	5	34182223	34182782	+	1	560	93	LINC14370	1.19312	1.42265	1.80986	2.35102	1.97814	2.39437	1.47521	2.24118
TCONS_00040969	XLOC_023140	XLOC_023140	novel	Novel_lncRNA	13	34709557	34709945	+	1	389	55	LINC7861	0.238843	0.303863	0.34362	0.097897	0.184272	0.178695	0.295442	0.153621
TCONS_00027260	XLOC_015415	XLOC_015415	novel	Novel_lncRNA	12	563295	563831	+	1	537	110	LINC5203	0	0	0	0.17729	0.073551	0.390863	0	0.213901
TCONS_00100911	XLOC_057028	XLOC_057028	novel	Novel_lncRNA	7	34515772	34516818	+	1	1047	66	LINC18904	0.332479	0.064459	0.145668	0	0.093218	0.032532	0.180869	0.0419167
TCONS_00100912	XLOC_057029	XLOC_057029	novel	Novel_lncRNA	7	34550721	34551144	+	1	424	55	LINC18905	0	0.03384	0.036236	0.14595	0.210428	0.31901	0.0233587	0.225129
TCONS_00021634	XLOC_012465	XLOC_012465	novel	Novel_lncRNA	11	36107924	36108338	+	1	415	137	LINC4277	0.057692	0	0.039984	0.135861	0.707898	0.131223	0.0325587	0.324994
TCONS_00021635	XLOC_012466	XLOC_012466	novel	Novel_lncRNA	11	36112976	36113244	+	1	269	68	LINC4278	0.37216	0	0	0	0.187277	0.09562	0.124053	0.094299
TCONS_00021632	XLOC_012463	XLOC_012463	novel	Novel_lncRNA	11	36104367	36104592	+	1	226	74	LINC4276	0	0.114441	0	0	0.288867	0	0.038147	0.096289
TCONS_00021630	XLOC_012461	XLOC_012461	novel	Novel_lncRNA	11	36098764	36099366	+	1	603	147	LINC4275	0.739095	0.110159	0.109958	0.188818	0.369906	0.4535	0.319737	0.337408
TCONS_00038186	XLOC_021468	XLOC_021468	novel	Novel_lncRNA	13	4604516	4604828	+	1	313	103	LINC7171	0	0	0	0	0.312862	0.060349	0	0.124404
TCONS_00102515	XLOC_057872	XLOC_057872	novel	Novel_lncRNA	7	43762191	43762560	+	1	370	60	LINC19111	0.174862	0	0.329983	0	0	0	0.168282	0
TCONS_00102518	XLOC_057874	XLOC_057874	novel	Novel_lncRNA	7	43769780	43770188	+	1	409	71	LINC19112	0.159005	0	0.30002	0	0	0.097282	0.153008	0.0324273
TCONS_00025113	XLOC_014232	XLOC_014232	novel	Novel_lncRNA	11	22532947	22536016	-	4	882	87	LINC4815	3.36204	2.48665	2.21199	4.22949	6.60095	3.3213	2.68689	4.71725
TCONS_00072497	XLOC_041107	XLOC_041107	novel	Novel_lncRNA	5	7131892	7132193	+	1	302	61	LINC13832	0.218476	0.422311	0.050875	0.099128	0	0.275143	0.230554	0.124757
TCONS_00072499	XLOC_041109	XLOC_041109	novel	Novel_lncRNA	5	7157359	7157768	+	1	410	68	LINC13833	0.166222	0	0	0	0	0.478851	0.0554073	0.159617
TCONS_00025116	XLOC_014232	XLOC_014232	novel	Novel_lncRNA	11	22532947	22536016	-	4	881	87	LINC4814	0.431269	0.66278	0	0.877687	0.549307	0.42029	0.364683	0.615761
TCONS_00001856	XLOC_001069	XLOC_001069	novel	Novel_lncRNA	1	17279655	17281472	+	2	575	50	LINC353	0.65866	0.296492	0.126113	0	0	0.104844	0.360422	0.034948
TCONS_00001857	XLOC_001070	XLOC_001070	novel	Novel_lncRNA	1	17299265	17299518	+	1	254	84	LINC354	0	0	0	0	0.385535	0	0	0.128512
TCONS_00001852	XLOC_001065	XLOC_001065	novel	Novel_lncRNA	1	17187833	17188154	+	1	322	55	LINC351	0	0	0	0	0.304118	0	0	0.101373
TCONS_00001853	XLOC_001066	XLOC_001066	novel	Novel_lncRNA	1	17222205	17222553	+	1	349	71	LINC352	0.181555	0.296918	0.119499	0.145489	0.128786	0.097309	0.199324	0.123861
TCONS_00006495	XLOC_003827	XLOC_003827	novel	Novel_lncRNA	1	22379012	22386474	-	1	7463	109	LINC1293	0.261703	0.400361	0.364186	0.566759	0.229174	0.792791	0.342083	0.529575
TCONS_00006494	XLOC_003826	XLOC_003826	novel	Novel_lncRNA	1	22378705	22378913	-	1	209	34	LINC1292	0.156115	0.305114	0	0	0.078091	0.216816	0.153743	0.0983023
TCONS_00006497	XLOC_003829	XLOC_003829	novel	Novel_lncRNA	1	22429931	22430260	-	1	330	103	LINC1295	0.101235	0.384868	0.002483	0	0.01154	0	0.162862	0.00384667
TCONS_00006496	XLOC_003828	XLOC_003828	novel	Novel_lncRNA	1	22387622	22389173	-	1	1552	98	LINC1294	0.085599	0.254062	0	0.204477	0.119603	0.297672	0.11322	0.207251
TCONS_00006491	XLOC_003823	XLOC_003823	novel	Novel_lncRNA	1	22290013	22290231	-	1	219	43	LINC1291	0.598995	0	0	0	0	0	0.199665	0
TCONS_00006499	XLOC_003831	XLOC_003831	novel	Novel_lncRNA	1	22438307	22438578	-	1	272	56	LINC1296	0	0	0.338162	0	0	0	0.112721	0
TCONS_00031009	XLOC_017459	XLOC_017459	novel	Novel_lncRNA	12	33642629	33642923	+	1	295	40	LINC5975	0.282737	0	0	0	0	0	0.0942457	0
TCONS_00043438	XLOC_024520	XLOC_024520	novel	Novel_lncRNA	13	12340169	12340437	-	1	269	89	LINC8204	0	0	0	0	0	0.334669	0	0.111556
TCONS_00036050	XLOC_020290	XLOC_020290	novel	Novel_lncRNA	12	33920728	33921042	-	1	315	77	LINC6895	0	0.354272	0	0	0	0	0.118091	0
TCONS_00036056	XLOC_020295	XLOC_020295	novel	Novel_lncRNA	12	33957318	33960181	-	2	2788	93	LINC6898	0.808026	0.110199	0.533447	0.973482	1.20932	0.732015	0.483891	0.971606
TCONS_00036055	XLOC_020294	XLOC_020294	novel	Novel_lncRNA	12	33956327	33956857	-	1	531	73	LINC6897	0.062914	0	0.046488	0.445841	0.01168	0	0.0364673	0.152507
TCONS_00020586	XLOC_011841	XLOC_011841	novel	Novel_lncRNA	11	26111274	26111655	+	1	382	41	LINC4078	0	0	0	0	0	0.31563	0	0.10521
TCONS_00039639	XLOC_022313	XLOC_022313	novel	Novel_lncRNA	13	21471699	21473067	+	1	1369	98	LINC7523	0.363073	0.287247	0.269125	0.114128	0.047687	0.130273	0.306482	0.0973627
TCONS_00039638	XLOC_022312	XLOC_022312	novel	Novel_lncRNA	13	21470587	21471533	+	1	947	95	LINC7522	0.786916	0.841274	1.08528	0.413636	0.634111	0.618874	0.904489	0.55554
TCONS_00039632	XLOC_022307	XLOC_022307	novel	Novel_lncRNA	13	21247564	21247945	+	1	382	127	LINC7520	0.523558	0.082911	0.280738	0.202427	0.164349	0.236722	0.295736	0.201166
TCONS_00039631	XLOC_022306	XLOC_022306	novel	Novel_lncRNA	13	21199198	21199604	+	1	407	75	LINC7519	0.245699	0.11281	0.370451	0	0	0.140962	0.242987	0.0469873
TCONS_00039630	XLOC_022305	XLOC_022305	novel	Novel_lncRNA	13	21097393	21097828	+	1	436	61	LINC7518	0.306491	0	0.069538	0	0	0	0.125343	0
TCONS_00039636	XLOC_022310	XLOC_022310	novel	Novel_lncRNA	13	21277233	21277659	+	1	427	55	LINC7521	0.546881	0.208083	0.143926	0	0.163082	0.137654	0.29963	0.100245
TCONS_00020589	XLOC_011844	XLOC_011844	novel	Novel_lncRNA	11	26196430	26197185	+	1	756	154	LINC4080	0	0	0	0.062966	0.361249	0	0	0.141405
TCONS_00020588	XLOC_011843	XLOC_011843	novel	Novel_lncRNA	11	26196105	26196369	+	1	265	78	LINC4079	0	0	0	0	0.614243	0	0	0.204748
TCONS_00034748	XLOC_019624	XLOC_019624	novel	Novel_lncRNA	12	24049938	24050218	-	1	281	74	LINC6673	0.354286	0	0	0	0	0	0.118095	0
TCONS_00099253	XLOC_056012	XLOC_056012	novel	Novel_lncRNA	7	12683888	12684592	+	1	705	85	LINC18438	0.400732	0.508653	0.330714	0.25883	0.300954	0.243386	0.413366	0.267723
TCONS_00099252	XLOC_056012	XLOC_056012	novel	Novel_lncRNA	7	12683868	12686517	+	2	861	81	LINC18437	0.278202	0.296988	0.360903	0.071107	0	0.120303	0.312031	0.0638033
TCONS_00099251	XLOC_056011	XLOC_056011	novel	Novel_lncRNA	7	12682791	12683235	+	1	445	65	LINC18436	0.187682	0.234297	0.308204	0	0	0.067736	0.243394	0.0225787
TCONS_00126915	XLOC_071433	XLOC_071433	novel	Novel_lncRNA	9	32977582	32977800	-	1	219	50	LINC23232	0	0	0	0.434723	0	0	0	0.144908
TCONS_00099256	XLOC_056015	XLOC_056015	novel	Novel_lncRNA	7	12703475	12703807	+	1	333	47	LINC18441	0.077449	0.080365	0.087602	0.066075	0.310409	0.043675	0.0818053	0.140053
TCONS_00099255	XLOC_056014	XLOC_056014	novel	Novel_lncRNA	7	12690597	12690814	+	1	218	53	LINC18440	0	0.292518	0	0	0	0	0.097506	0
TCONS_00099254	XLOC_056013	XLOC_056013	novel	Novel_lncRNA	7	12687160	12687388	+	1	229	37	LINC18439	0.074887	0.035737	0.400318	0	0	0	0.170314	0
TCONS_00080653	XLOC_045701	XLOC_045701	novel	Novel_lncRNA	5	27069307	27070004	-	1	698	55	LINC15282	0.079195	0.02186	0.029936	0.120231	0.056741	0.265166	0.0436637	0.147379
TCONS_00073459	XLOC_041724	XLOC_041724	novel	Novel_lncRNA	5	18424592	18428076	+	1	3485	214	LINC14064	0.243422	0.018298	0.134601	0.401873	0.39609	0.308749	0.132107	0.368904
TCONS_00073458	XLOC_041723	XLOC_041723	novel	Novel_lncRNA	5	18420493	18424424	+	1	3932	354	LINC14063	0.26718	0.028381	0.175732	0.554579	0.786993	0.332423	0.157098	0.557998
TCONS_00049177	XLOC_027743	XLOC_027743	novel	Novel_lncRNA	2	27677730	27678247	+	1	518	47	LINC9437	0.055142	0	0	0.115789	0	0.797112	0.0183807	0.3043
TCONS_00073457	XLOC_041722	XLOC_041722	novel	Novel_lncRNA	5	18419205	18419736	+	1	532	59	LINC14062	0.149664	0.012586	0	0.011732	0.367733	0.193208	0.0540833	0.190891
TCONS_00047409	XLOC_026766	XLOC_026766	novel	Novel_lncRNA	2	6652837	6653346	+	1	510	79	LINC9020	0.425781	0	0	0	0	0	0.141927	0
TCONS_00035835	XLOC_020210	XLOC_020210	novel	Novel_lncRNA	12	33096411	33096664	-	1	254	43	LINC6882	0	0	0.362932	0	0	0	0.120977	0
TCONS_00087022	XLOC_048990	XLOC_048990	novel	Novel_lncRNA	6	12317130	12317683	+	1	554	90	LINC16067	0.351763	0.130454	0.205502	0.057283	0.211034	0.018136	0.22924	0.0954843
TCONS_00035837	XLOC_020212	XLOC_020212	novel	Novel_lncRNA	12	33103140	33103388	-	1	249	70	LINC6883	0	0	0	0	0.393276	0	0	0.131092
TCONS_00087027	XLOC_048995	XLOC_048995	novel	Novel_lncRNA	6	12367542	12367907	+	1	366	121	LINC16070	0.18225	0.261348	0.461484	0	0	0	0.301694	0
TCONS_00087026	XLOC_048994	XLOC_048994	novel	Novel_lncRNA	6	12366245	12367275	+	1	1031	66	LINC16069	0.270241	0.266374	0.089512	0.030575	0.00657	0.026508	0.208709	0.0212177
TCONS_00087024	XLOC_048992	XLOC_048992	novel	Novel_lncRNA	6	12342965	12343738	+	1	774	62	LINC16068	0.280841	0.328457	0.372789	0.041001	0	0	0.327362	0.013667
TCONS_00087029	XLOC_048997	XLOC_048997	novel	Novel_lncRNA	6	12369850	12370368	+	1	519	86	LINC16072	0	0.06082	0.265838	0.152661	0.125788	0.055174	0.108886	0.111208
TCONS_00087028	XLOC_048996	XLOC_048996	novel	Novel_lncRNA	6	12368244	12369682	+	1	1439	78	LINC16071	0.126371	0.309391	0.24436	0	0	0	0.226707	0
TCONS_00042470	XLOC_023957	XLOC_023957	novel	Novel_lncRNA	13	4263939	4264392	-	1	454	58	LINC8036	8.67527	6.04977	7.99676	7.00162	3.20739	4.43848	7.57393	4.8825
TCONS_00042477	XLOC_023961	XLOC_023961	novel	Novel_lncRNA	13	4293654	4293969	-	1	316	39	LINC8037	0.317159	0	0	0	0	0	0.10572	0
TCONS_00037091	XLOC_020863	XLOC_020863	novel	Novel_lncRNA	12	39586423	39587125	-	1	703	163	LINC7009	0.28196	0.091314	0.277706	0.263491	0.575606	0.510095	0.216993	0.449731
[truncated: 29,081 more rows]

## Sheet: Table S4
Table S4 Sequence conserved lncRNAs in J. sambac. The highlighed lncRNA ID represents the highly conserved lncRNA through species-speices sequence reciprocal blasts.
Novel_lncRNA_ID	Novel_lncRNA_Gene_ID	Chromosome	Start	End	Strand	Exon_number	Length	ORF	Class	FB1	FB2	FB3	FF1	FF2	FF3	FB_FPKM	FF_FPKM
TCONS_00063798	XLOC_036158	4	2552287	2552582	+	1	296	68	LINC12277	0.111734	0.053859	0.153987	0	0.263194	0.3055	0.106527	0.189565
TCONS_00131244	JSCONTIG64G0140	CONTIG64	38923	51279	-	2	1051	87	JSCONTIG64G0140-OT1	0.079466	0.023142	0.103687	0.088486	0.512966	0.15774	0.068765	0.253064
TCONS_00131631	XLOC_074379	CONTIG84	17770	29229	+	2	324	75	JSCONTIG84G0010-AS1	0.041931	0.064622	0.322457	0.034281	0.052388	0.157381	0.143003	0.08135
TCONS_00131393	XLOC_074165	CONTIG74	3113	3445	+	1	333	96	JSCONTIG74G0030-AS1	0	0.097026	0.045831	0.331643	0.038883	0.13089	0.047619	0.167139
TCONS_00130702	XLOC_073604	CONTIG44	91146	91738	-	1	593	150	JSCONTIG44G0230-AS1	0.154549	0.026884	0.134728	0.426015	0.088073	0.224824	0.105387	0.246304
TCONS_00063803	XLOC_036163	4	2623327	2623622	+	1	296	62	LINC12281	0.11023	0.052064	0.052252	0.04896	0.051463	0.255601	0.0715153	0.118675
TCONS_00131617	JSCONTIG83G0100	CONTIG83	10029	22276	-	2	531	110	JSCONTIG83G0100-OT1	1.82147	0.846449	0.743227	1.61304	1.28846	2.28993	1.13705	1.73048
TCONS_00130686	XLOC_073589	CONTIG44	3080	20417	-	2	434	82	LINC23720	0.210103	0.104744	0.06443	0.365886	0.546978	0.480448	0.126426	0.464437
TCONS_00131611	XLOC_074362	CONTIG83	21788	22211	+	1	424	83	JSCONTIG83G0130-AS1	0.195665	0.225598	0.072472	0.094712	0.230957	0.408656	0.164578	0.244775
TCONS_00130775	XLOC_073677	CONTIG48	29039	29332	+	1	294	73	LINC23732	0.064391	0	0	0.161553	0.333081	0.281092	0.0214637	0.258575
TCONS_00063793	XLOC_036153	4	2532635	2532903	+	1	269	89	JS4G0760-AS1	0	0	0	0.292181	0	0.178167	0	0.156783
TCONS_00131216	XLOC_073999	CONTIG63	54918	55268	+	1	351	116	JSCONTIG63G0120-AS1	3.80569	1.83195	2.44913	20.6564	8.1703	10.9812	2.69559	13.2693
TCONS_00063797	XLOC_036157	4	2550840	2551168	+	1	329	68	LINC12276	0	0	0	0	0.396863	0	0	0.132288
TCONS_00131047	XLOC_073893	CONTIG57	28652	29079	+	1	428	93	LINC23773	0.052037	0.123664	0.107693	0.191628	0.704361	0.305183	0.0944647	0.400391
TCONS_00131050	XLOC_073896	CONTIG57	28769	29073	-	1	305	91	LINC23774	0	0	0	0	0	0.263542	0	0.0878473
TCONS_00131654	XLOC_074400	CONTIG86	31963	32171	-	1	209	52	LINC23854	0	0.076279	0.067142	0.150323	0.538826	0	0.047807	0.229716
TCONS_00067782	XLOC_038362	4	2550835	2551277	-	1	443	68	LINC13006	0.18853	0	0.276531	0.642338	0.551401	0.271942	0.15502	0.48856
TCONS_00130550	XLOC_073469	CONTIG40	93213	93470	+	1	258	85	JSCONTIG40G0510-AS1	0	0	0	0.430511	0.06326	0	0	0.16459
TCONS_00130792	XLOC_073694	CONTIG48	44506	44772	-	1	267	89	LINC23734	0	0	0	0.297143	0	0	0	0.0990477
TCONS_00131420	XLOC_074192	CONTIG75	46	817	+	1	772	131	LINC23812	0	0.165204	0	0.089134	0.334876	0.089933	0.055068	0.171314
TCONS_00131600	XLOC_074351	CONTIG82	40030	40614	-	1	585	116	LINC23847	0.285153	0.162057	0.472393	0.501157	0.613036	0.309155	0.306534	0.474449
TCONS_00131021	XLOC_073868	CONTIG56	8629	8971	-	1	343	99	JSCONTIG56G0030-AS1	0.097073	0	0	0.381651	0.091042	0.171423	0.0323577	0.214705
TCONS_00044607	XLOC_025335	13	30863026	30863297	-	1	272	90	JS13G12710-AS1	602.666	416.778	471.918	330.926	315.6	485.973	497.12	377.5
TCONS_00055480	XLOC_031249	2	35574945	35576444	-	1	1500	415	LINC10517	1.52138	0.93471	1.18079	5.8079	9.42656	3.16277	1.21229	6.13241
TCONS_00075697	XLOC_042940	5	39855497	39855835	+	1	339	113	LINC14483	306.564	195.989	215.587	126.317	126.391	198.249	239.38	150.319
TCONS_00130977	XLOC_073828	CONTIG55	3795	4019	+	1	225	75	LINC23771	0.247958	0.283417	0	0.283498	0.298855	0.267935	0.177125	0.283429

## Sheet: Table S5
Table S5 Differentially expressed lncRNAs (DE_lncRNAs) between flower buds (FBs) and full-blooming flowers (FFs).
transcript_id	transcript_name	gene_id	gene_name	transcript_locus	FF_FPKM	FB_FPKM	log2FoldChange	pvalue	padj
TCONS_00125611	LINC22853	XLOC_070680	XLOC_070680	9:14902128-14904701	43.3389	0	15.7951	7.20337e-38	1.12744e-33
TCONS_00069066	LINC13375	XLOC_039230	XLOC_039230	4:21967695-21991898	2.94176	0	15.1501	9.38199e-34	9.1777e-30
TCONS_00017556	LINC3540	XLOC_010182	XLOC_010182	10:39418687-39423746	26.5802	0	16.0671	1.86409e-33	1.62089e-29
TCONS_00091434	LINC17026	XLOC_051542	XLOC_051542	6:1803124-1829402	4.03054	0	15.7212	8.98317e-33	7.03005e-29
TCONS_00017557	LINC3541	XLOC_010182	XLOC_010182	10:39418687-39423810	27.6125	0	16.1405	5.34825e-32	3.80494e-28
TCONS_00087149	LINC16099	XLOC_049061	XLOC_049061	6:13219710-13225422	11.2446	0	15.0038	7.68966e-32	5.01481e-28
TCONS_00042056	LINC7996	XLOC_023759	XLOC_023759	13:2309718-2311526	38.3294	0.0216887	10.4786	1.68161e-29	8.22499e-26
TCONS_00111596	LINC20494	XLOC_062698	XLOC_062698	8:14100946-14106178	10.5966	0	14.7886	4.03492e-26	1.26306e-22
TCONS_00083910	JS5G27420-OT1	JS5G27420	JS5G27420	5:47293248-47320676	3.41319	0	15.5469	2.49702e-24	5.74741e-21
TCONS_00113795	LINC20982	XLOC_064045	XLOC_064045	8:2148680-2150822	29.0574	0.019987	10.329	3.47564e-24	7.77134e-21
TCONS_00098354	JS7G5890-OT1	JS7G5890	JS7G5890	7:6022663-6044355	1.81248	0	14.2864	3.92819e-23	7.31935e-20
TCONS_00005967	LINC1109	XLOC_003449	XLOC_003449	1:12437711-12441201	29.6731	0.00809067	11.6229	1.66446e-22	2.77144e-19
TCONS_00093420	LINC17290	XLOC_052681	XLOC_052681	6:14101748-14107881	11.0134	0.0343403	8.32985	2.17239e-22	3.46953e-19
TCONS_00076709	LINC14607	XLOC_043480	XLOC_043480	5:45253184-45258241	19.4246	0.0777713	7.9996	2.36882e-22	3.70759e-19
TCONS_00019896	LINC3912	XLOC_011444	XLOC_011444	11:14773283-14780534	4.17953	0	13.9204	2.9233e-22	4.48571e-19
TCONS_00111597	LINC20493	XLOC_062698	XLOC_062698	8:14100946-14106178	9.1504	0	14.5741	5.10846e-22	7.54297e-19
TCONS_00058975	JS3G8270-AS1	XLOC_033313	XLOC_033313	3:26612348-26614897	10.0201	0.00200833	11.8177	1.37077e-21	1.95043e-18
TCONS_00044445	LINC8576	XLOC_025235	XLOC_025235	13:29718534-29720918	20.0296	0.021543	9.66135	3.6514e-21	4.74857e-18
TCONS_00044049	JS13G10320-AS4	XLOC_024943	XLOC_024943	13:24261779-24272372	2.1519	0	13.507	3.73106e-21	4.74857e-18
TCONS_00079195	JS5G6450-OT1	JS5G6450	JS5G6450	5:7469354-7519797	0.671505	0	14.0782	2.54216e-20	2.80204e-17
TCONS_00128125	JS9G24080-AS4	XLOC_072114	XLOC_072114	9:40458194-40492073	0	4.47729	-16.3919	8.6956e-20	8.83767e-17
TCONS_00042954	LINC8098	XLOC_024209	XLOC_024209	13:7122774-7128998	13.5153	0.08026	7.43287	9.96126e-20	9.9942e-17
TCONS_00026063	JS11G15320-OT1	JS11G15320	JS11G15320	11:33314555-33396399	0	0.801168	-14.9014	2.55437e-19	2.27159e-16
TCONS_00042953	LINC8097	XLOC_024209	XLOC_024209	13:7122774-7128906	15.2125	0	15.553	3.03021e-19	2.6211e-16
TCONS_00010504	LINC2003	XLOC_006092	XLOC_006092	10:12914896-12921101	8.92676	0.0572813	7.23862	6.07773e-19	5.1699e-16
TCONS_00098730	LINC18309	XLOC_055662	XLOC_055662	7:8318086-8321687	10.1668	0.0164423	9.26807	3.95187e-18	2.9176e-15
TCONS_00011911	LINC2446	XLOC_007002	XLOC_007002	10:33185162-33190656	3.06303	0	13.0734	4.68858e-18	3.42915e-15
TCONS_00058079	LINC11039	XLOC_032729	XLOC_032729	3:18435757-18443415	2.72018	0	13.3748	9.30367e-18	6.50077e-15
TCONS_00054226	LINC10235	XLOC_030516	XLOC_030516	2:23208295-23211690	4.9233	0	13.0616	1.48408e-17	9.8425e-15
TCONS_00060224	LINC11408	XLOC_034009	XLOC_034009	3:33381048-33382502	16.0268	0.017402	9.69649	1.6104e-17	1.05022e-14
TCONS_00053547	JS2G9010-AS1	XLOC_030096	XLOC_030096	2:12328273-12330284	20.942	0.0314257	9.39989	3.33468e-17	2.12167e-14
TCONS_00051136	LINC9705	XLOC_028765	XLOC_028765	2:40486058-40490278	5.24118	0	13.469	3.68217e-17	2.28698e-14
TCONS_00058154	LINC11058	XLOC_032775	XLOC_032775	3:19422351-19428637	5.32281	0.0380593	7.09486	4.82308e-17	2.88126e-14
TCONS_00113796	LINC20981	XLOC_064045	XLOC_064045	8:2148680-2150822	6.67291	0	12.8359	9.84254e-17	5.46282e-14
TCONS_00120363	JS9G14700-AS1	XLOC_067835	XLOC_067835	9:15660812-15675715	0.910862	0	12.7632	1.32177e-16	7.18325e-14
TCONS_00096263	LINC17981	XLOC_054414	XLOC_054414	6:48734590-48739599	2.87972	0	12.8443	1.87603e-16	9.85334e-14
TCONS_00005652	LINC1028	XLOC_003268	XLOC_003268	1:8646545-8652480	2.34776	0	12.7915	7.36851e-16	3.64965e-13
TCONS_00043863	LINC8355	XLOC_024795	XLOC_024795	13:19272076-19303175	0.49803	0.000141333	10.2752	1.40567e-15	6.74876e-13
TCONS_00068905	JS4G5550-OT3	JS4G5550	JS4G5550	4:20363787-20422332	0	0.284533	-12.9556	1.84898e-15	8.76956e-13
TCONS_00046626	LINC8894	XLOC_026353	XLOC_026353	2:2650756-2651212	29.4338	0	12.7496	2.2803e-15	1.05593e-12
TCONS_00061739	LINC11958	XLOC_034976	XLOC_034976	3:22224161-22224858	21.6174	0	12.9126	3.37619e-15	1.54511e-12
TCONS_00088184	LINC16439	XLOC_049726	XLOC_049726	6:29561909-29586435	0.442237	0	12.4385	3.89316e-15	1.75098e-12
TCONS_00089308	LINC16718	XLOC_050416	XLOC_050416	6:43306544-43307287	18.5973	0.0149677	10.1367	3.91684e-15	1.75157e-12
TCONS_00081233	LINC15421	XLOC_046057	XLOC_046057	5:33151920-33177478	0	0.642109	-13.1188	4.15413e-15	1.84713e-12
TCONS_00015802	LINC3252	XLOC_009249	XLOC_009249	10:28585008-28586374	0.232662	47.7068	-7.54235	4.22753e-15	1.86914e-12
TCONS_00068904	JS4G5550-OT1	JS4G5550	JS4G5550	4:20363787-20422330	0	0.401511	-13.4254	6.13192e-15	2.5939e-12
TCONS_00064604	LINC12508	XLOC_036699	XLOC_036699	4:16947584-16951550	5.83928	0.0368787	7.27122	7.80252e-15	3.19691e-12
TCONS_00088186	LINC16437	XLOC_049726	XLOC_049726	6:29561909-29586435	0.425218	0	12.381	9.33141e-15	3.7258e-12
TCONS_00098126	LINC18196	XLOC_055338	XLOC_055338	7:5139871-5142850	0.00365133	4.51567	-10.039	1.2546e-14	4.86052e-12
TCONS_00005050	JS1G3400-AS1	XLOC_002892	XLOC_002892	1:3470421-3476466	13.8196	0.109599	7.06652	1.69961e-14	6.4882e-12
TCONS_00046614	JS2G2670-OT1	JS2G2670	JS2G2670	2:2603835-2651212	68.5143	0.625133	6.90431	1.89576e-14	7.0647e-12
TCONS_00098360	LINC18233	XLOC_055441	XLOC_055441	7:6055836-6058276	12.3031	0.0228443	8.99757	2.25473e-14	8.24537e-12
TCONS_00027809	LINC5274	XLOC_015664	XLOC_015664	12:3103872-3108423	2.30602	0	12.3888	2.48087e-14	9.03014e-12
TCONS_00084714	JS6G0370-AS1	XLOC_047782	XLOC_047782	6:381169-384039	7.51711	0.0504673	7.22029	4.60192e-14	1.58651e-11
TCONS_00055397	LINC10509	XLOC_031216	XLOC_031216	2:35218599-35228146	0	1.37842	-12.6064	4.67513e-14	1.60468e-11
TCONS_00019894	LINC3911	XLOC_011444	XLOC_011444	11:14773282-14780534	40.2013	0.605123	6.10404	8.30628e-14	2.68608e-11
TCONS_00096309	JS6G24380-OT2	JS6G24380	JS6G24380	6:48949216-48970262	0	0.421588	-12.1189	1.13101e-13	3.51232e-11
TCONS_00058615	LINC11194	XLOC_033098	XLOC_033098	3:24013431-24018199	2.31429	0	12.4686	1.27154e-13	3.88705e-11
TCONS_00112210	LINC20714	XLOC_063178	XLOC_063178	8:28920715-28927515	1.26181	0	12.0985	1.44777e-13	4.35769e-11
TCONS_00023838	JS11G6870-OT2	JS11G6870	JS11G6870	11:7827447-7842849	20.108	0.109996	7.59221	1.60956e-13	4.7894e-11
TCONS_00033756	LINC6382	XLOC_018974	XLOC_018974	12:8394843-8425776	0.282013	0	12.1175	1.76066e-13	5.17992e-11
TCONS_00039962	LINC7639	XLOC_022540	XLOC_022540	13:26342880-26358787	0	0.74833	-12.6342	1.81668e-13	5.32472e-11
TCONS_00026653	LINC5123	XLOC_015060	XLOC_015060	11:36652897-36658000	14.7517	0.167218	6.497	3.19724e-13	9.06557e-11
TCONS_00032876	JS12G2520-AS1	XLOC_018472	XLOC_018472	12:2582917-2584348	0	7.59488	-12.5191	3.28862e-13	9.29101e-11
TCONS_00044051	LINC8431	XLOC_024943	XLOC_024943	13:24268086-24272372	1.82781	0	11.9682	6.85555e-13	1.7824e-10
TCONS_00096493	LINC18004	XLOC_054482	XLOC_054482	6:49415218-49417155	13.0979	0.110767	6.77046	7.00778e-13	1.81594e-10
TCONS_00036693	JS12G19230-AS1	XLOC_020656	XLOC_020656	12:37754541-37760807	0.0711023	14.3456	-7.70286	8.81068e-13	2.20313e-10
TCONS_00010297	LINC1945	XLOC_005943	XLOC_005943	10:9568760-9574126	3.03292	0.002224	9.8783	9.22726e-13	2.27794e-10
TCONS_00057747	LINC10908	XLOC_032509	XLOC_032509	3:11622427-11625019	0	2.83384	-11.8272	1.18156e-12	2.83639e-10
TCONS_00039960	LINC7641	XLOC_022540	XLOC_022540	13:26342880-26358787	0	2.35116	-14.2717	1.40373e-12	3.2817e-10
TCONS_00003657	JS1G16510-AS1	XLOC_002143	XLOC_002143	1:33954968-33958563	15.8343	0.109227	7.25539	2.15783e-12	4.83862e-10
TCONS_00046830	LINC8925	XLOC_026458	XLOC_026458	2:3598726-3599811	0	9.0025	-12.3718	2.42925e-12	5.4008e-10
TCONS_00068443	LINC13209	XLOC_038804	XLOC_038804	4:14391999-14395240	26.379	0.739147	5.20208	2.70805e-12	5.91973e-10
TCONS_00066760	JS4G12630-AS1	XLOC_037770	XLOC_037770	4:30245708-30250405	0.384721	11.8015	-4.89629	3.8181e-12	8.05383e-10
TCONS_00114453	LINC21053	XLOC_064429	XLOC_064429	8:5783431-5789846	1.22434	0	11.9731	4.22582e-12	8.81877e-10
TCONS_00030271	LINC5841	XLOC_017052	XLOC_017052	12:29017701-29038342	0.381541	0	11.9702	4.23713e-12	8.81887e-10
TCONS_00002159	LINC449	XLOC_001257	XLOC_001257	1:22858592-22862066	3.97235	0.0344323	6.81022	4.3908e-12	9.11446e-10
TCONS_00051134	LINC9707	XLOC_028765	XLOC_028765	2:40486058-40490278	3.79609	0.0111607	7.99318	5.41193e-12	1.10581e-09
TCONS_00049141	LINC9425	XLOC_027721	XLOC_027721	2:27288602-27289458	31.6411	0.0559527	9.14424	8.22555e-12	1.62145e-09
TCONS_00006052	LINC1147	XLOC_003525	XLOC_003525	1:13825009-13828957	1.92798	0	11.928	1.00229e-11	1.95118e-09
TCONS_00091154	LINC16992	XLOC_051376	XLOC_051376	6:513024-513846	19.0656	0.24687	6.24605	1.12599e-11	2.15447e-09
TCONS_00006482	LINC1286	XLOC_003816	XLOC_003816	1:22195358-22201677	16.2988	0.0625503	8.05742	1.1433e-11	2.18226e-09
TCONS_00047393	LINC9016	XLOC_026758	XLOC_026758	2:6534184-6539714	1.07044	0	11.5649	1.23509e-11	2.33467e-09
TCONS_00030221	LINC5834	XLOC_017032	XLOC_017032	12:28706638-28711823	7.35855	0.0657123	6.88898	1.30948e-11	2.44576e-09
TCONS_00093211	JS6G11290-AS1	XLOC_052538	XLOC_052538	6:11672893-11682135	0	0.6867	-11.6118	1.40916e-11	2.61944e-09
TCONS_00002162	LINC451	XLOC_001257	XLOC_001257	1:22862612-22864759	4.99444	0.024577	7.47832	1.6613e-11	3.04473e-09
TCONS_00094218	LINC17511	XLOC_053169	XLOC_053169	6:25834851-25846308	0.798861	0	12.1859	1.7684e-11	3.20351e-09
TCONS_00039959	LINC7637	XLOC_022540	XLOC_022540	13:26340658-26358787	0	0.425723	-12.0312	2.04488e-11	3.67882e-09
TCONS_00020903	LINC4156	XLOC_012067	XLOC_012067	11:31316297-31326607	0.584355	0	11.5931	2.77851e-11	4.91946e-09
TCONS_00003658	JS1G16510-AS3	XLOC_002143	XLOC_002143	1:33955239-33958563	11.0723	0.130772	6.44663	3.65593e-11	6.28803e-09
TCONS_00120432	LINC22099	XLOC_067880	XLOC_067880	9:16362405-16366093	2.70765	0	12.3181	4.70815e-11	7.83938e-09
TCONS_00082034	LINC15542	XLOC_046483	XLOC_046483	5:38033131-38036230	0	3.04732	-12.1125	6.12893e-11	1.00343e-08
TCONS_00079196	JS5G6450-OT2	JS5G6450	JS5G6450	5:7469354-7519805	0.128398	0	11.6844	7.14183e-11	1.15001e-08
TCONS_00093313	LINC17273	XLOC_052610	XLOC_052610	6:12794045-12796461	2.14281	0	11.3745	7.18818e-11	1.1551e-08
TCONS_00006359	LINC1245	XLOC_003737	XLOC_003737	1:19648138-19651268	0	1.61939	-11.2945	7.52787e-11	1.20474e-08
TCONS_00102539	LINC19115	XLOC_057887	XLOC_057887	7:43918982-43919642	0	8.03836	-11.3691	9.33808e-11	1.47038e-08
TCONS_00002401	LINC507	XLOC_001402	XLOC_001402	1:25353699-25357040	2.69316	0.0147793	7.22402	9.99984e-11	1.55271e-08
TCONS_00095001	LINC17767	XLOC_053692	XLOC_053692	6:39639135-39642416	1.89405	0	11.6263	1.01458e-10	1.57226e-08
TCONS_00057304	LINC10742	XLOC_032199	XLOC_032199	3:3614205-3618450	0.0471973	4.56733	-6.51201	1.14197e-10	1.74889e-08
TCONS_00119257	LINC21938	XLOC_067232	XLOC_067232	9:7941809-7942076	44.8463	0.162628	8.11028	1.19997e-10	1.81991e-08
TCONS_00047394	LINC9015	XLOC_026758	XLOC_026758	2:6534184-6539714	1.0658	0	11.5629	1.30795e-10	1.95712e-08
TCONS_00107205	LINC19987	XLOC_060401	XLOC_060401	7:36200280-36208799	0.698696	0	11.5795	1.40764e-10	2.07848e-08
TCONS_00003659	JS1G16510-AS2	XLOC_002143	XLOC_002143	1:33955239-33958563	1.76373	0	11.5557	1.66129e-10	2.42023e-08
TCONS_00063813	JS4G0790-AS1	XLOC_036172	XLOC_036172	4:2709158-2709878	0.360382	23.3263	-5.90958	1.79689e-10	2.59928e-08
TCONS_00017132	JS10G15950-OT3	JS10G15950	JS10G15950	10:37367313-37373608	0	0.814293	-11.2766	2.01012e-10	2.88638e-08
TCONS_00057295	LINC10736	XLOC_032191	XLOC_032191	3:3481122-3482911	0.00856767	5.78297	-9.32055	2.23748e-10	3.19256e-08
TCONS_00019212	JS11G6900-OT3	JS11G6900	JS11G6900	11:7867492-7880105	0.005631	1.18363	-7.56483	2.41553e-10	3.37562e-08
TCONS_00002646	LINC579	XLOC_001567	XLOC_001567	1:27314570-27321848	0	0.678357	-11.2202	2.78463e-10	3.82987e-08
TCONS_00104013	LINC19268	XLOC_058542	XLOC_058542	7:4315329-4316611	3.45803	0	11.1423	3.22676e-10	4.39929e-08
TCONS_00108654	LINC20164	XLOC_061156	XLOC_061156	7:44175155-44181174	1.2922	0.00611367	7.43981	3.28069e-10	4.45729e-08
TCONS_00011215	LINC2282	XLOC_006607	XLOC_006607	10:27271662-27274605	3.63824	0.025533	7.0482	4.82128e-10	6.25972e-08
TCONS_00019897	LINC3913	XLOC_011444	XLOC_011444	11:14773283-14785906	40.8153	0.798659	5.55697	5.34746e-10	6.88898e-08
TCONS_00108087	JS7G22280-AS1	XLOC_060857	XLOC_060857	7:41242841-41251872	0.469632	0	11.0854	5.456e-10	6.97673e-08
TCONS_00076710	LINC14608	XLOC_043480	XLOC_043480	5:45253244-45253611	20.2494	0.0896747	7.62813	5.50412e-10	7.02677e-08
TCONS_00016433	LINC3428	XLOC_009645	XLOC_009645	10:33867243-33868572	0	3.01778	-10.9612	6.24786e-10	7.85104e-08
TCONS_00055399	LINC10511	XLOC_031216	XLOC_031216	2:35219377-35228145	0	0.957492	-11.9609	8.66258e-10	1.06423e-07
TCONS_00051893	LINC9789	XLOC_029152	XLOC_029152	2:1234888-1235107	28.827	0.0499423	9.00847	9.79815e-10	1.17967e-07
TCONS_00024651	LINC4676	XLOC_013969	XLOC_013969	11:14773293-14774759	2.84695	0	11.0638	1.15027e-09	1.35978e-07
TCONS_00089796	JS6G22480-AS1	XLOC_050704	XLOC_050704	6:46671867-46678468	2.26782	0.0177673	7.06975	1.29981e-09	1.50474e-07
TCONS_00096136	JS6G23570-AS1	XLOC_054338	XLOC_054338	6:47845725-47851114	0.658965	0	10.8271	1.4595e-09	1.6772e-07
TCONS_00018775	LINC3674	XLOC_010807	XLOC_010807	11:4970254-4973814	1.01753	0	10.8527	1.4713e-09	1.68581e-07
TCONS_00015811	LINC3255	XLOC_009255	XLOC_009255	10:28752065-28753464	174.246	1767.72	-3.31694	1.52051e-09	1.73189e-07
TCONS_00070028	JS4G10480-OT1	JS4G10480	JS4G10480	4:27911504-28264868	0.403927	27.6917	-6.18171	1.54532e-09	1.75267e-07
TCONS_00116228	LINC21464	XLOC_065514	XLOC_065514	8:25494214-25500238	1.27412	0.0103497	6.90984	1.56427e-09	1.77159e-07
TCONS_00128228	JS9G24800-AS1	XLOC_072178	XLOC_072178	9:41123086-41124265	0	3.55199	-10.9898	1.76818e-09	1.97678e-07
TCONS_00088216	LINC16457	XLOC_049746	XLOC_049746	6:29922828-29927803	0.821897	0	11.0376	1.7987e-09	2.00231e-07
TCONS_00014315	LINC2759	XLOC_008258	XLOC_008258	10:6205046-6208964	0.0109723	2.85537	-7.55999	1.89446e-09	2.09107e-07
TCONS_00038687	LINC7256	XLOC_021742	XLOC_021742	13:7609559-7610252	37.7009	0.803005	5.53269	1.92981e-09	2.12709e-07
TCONS_00062591	LINC12103	XLOC_035464	XLOC_035464	3:27944371-27946135	2.53517	0	11.1572	1.97034e-09	2.16871e-07
TCONS_00053867	JS2G10260-OT1	JS2G10260	JS2G10260	2:17412344-17420436	0	0.548276	-11.0529	2.70392e-09	2.86728e-07
TCONS_00113797	LINC20980	XLOC_064045	XLOC_064045	8:2148680-2150822	8.46962	0.0328123	8.06085	2.75274e-09	2.90721e-07
TCONS_00103578	JS7G2210-AS1	XLOC_058323	XLOC_058323	7:2068640-2069900	0.00838867	3.96624	-8.64944	3.04036e-09	3.16821e-07
TCONS_00106757	LINC19904	XLOC_060148	XLOC_060148	7:33324301-33330332	4.65047	0.0391397	6.80871	3.50494e-09	3.5808e-07
TCONS_00014305	LINC2754	XLOC_008248	XLOC_008248	10:6134812-6136750	3.49815	0.0275133	6.98794	3.57102e-09	3.6345e-07
TCONS_00027157	LINC5185	XLOC_015352	XLOC_015352	12:26714-32493	20.8861	1.85121	3.54031	3.57607e-09	3.6345e-07
TCONS_00009336	JS10G1970-OT1	JS10G1970	JS10G1970	10:2272320-2281317	0.498182	0	11.1746	3.58498e-09	3.63871e-07
TCONS_00098312	LINC18222	XLOC_055412	XLOC_055412	7:5821800-5827890	8.60202	0.361062	4.60636	3.94282e-09	3.95079e-07
TCONS_00089540	JS6G21470-AS1	XLOC_050576	XLOC_050576	6:45376050-45379475	0.070783	5.54983	-6.10874	4.30835e-09	4.27329e-07
TCONS_00126612	JS9G17420-AS2	XLOC_071247	XLOC_071247	9:30035543-30041275	1.20173	0.00161033	9.16028	4.43642e-09	4.38365e-07
TCONS_00116414	LINC21531	XLOC_065642	XLOC_065642	8:29209087-29226644	0.29983	0	11.4055	4.63192e-09	4.54812e-07
TCONS_00098125	LINC18197	XLOC_055338	XLOC_055338	7:5139871-5142850	0	1.09916	-10.6921	4.67876e-09	4.58048e-07
TCONS_00113908	LINC20990	XLOC_064094	XLOC_064094	8:2570868-2575681	0	1.91099	-12.0983	5.06595e-09	4.8764e-07
TCONS_00070029	JS4G10480-OT2	JS4G10480	JS4G10480	4:27911504-28334450	0.114151	20.3686	-7.5277	6.00796e-09	5.69215e-07
TCONS_00087885	JS6G15110-OT2	JS6G15110	JS6G15110	6:24193927-24202775	0	0.42243	-10.8248	6.05236e-09	5.72727e-07
TCONS_00123550	LINC22661	XLOC_069613	XLOC_069613	9:3112480-3117338	0.728153	0	10.818	6.21733e-09	5.86211e-07
TCONS_00064736	LINC12536	XLOC_036772	XLOC_036772	4:17952960-17959634	0.536462	0	10.8341	6.50803e-09	6.09947e-07
TCONS_00106887	LINC19929	XLOC_060222	XLOC_060222	7:34223989-34225735	5.94438	0.0127487	8.85193	6.55112e-09	6.1325e-07
TCONS_00061318	LINC11818	XLOC_034759	XLOC_034759	3:18356418-18386998	0	9.19468	-16.9912	6.73644e-09	6.27595e-07
TCONS_00061111	LINC11734	XLOC_034606	XLOC_034606	3:14166941-14167525	5.7914	0	10.7552	6.79053e-09	6.31883e-07
TCONS_00053967	LINC10155	XLOC_030363	XLOC_030363	2:18760120-18781298	0.168886	0	10.8354	6.82329e-09	6.34177e-07
TCONS_00121353	JS9G17950-OT8	JS9G17950	JS9G17950	9:31827718-31834334	0.439877	0	10.5393	6.83905e-09	6.34888e-07
TCONS_00080281	JS5G10980-AS2	XLOC_045487	XLOC_045487	5:21438876-21446325	0	0.759364	-11.3716	6.85139e-09	6.3528e-07
TCONS_00108088	JS7G22280-AS2	XLOC_060857	XLOC_060857	7:41242841-41251880	0.375123	0	10.7581	7.00281e-09	6.47785e-07
TCONS_00116227	LINC21463	XLOC_065514	XLOC_065514	8:25494214-25500238	0.548678	0	10.7314	7.46469e-09	6.81869e-07
TCONS_00028878	LINC5464	XLOC_016246	XLOC_016246	12:10561423-10562153	12.6795	0.113982	6.62354	7.5664e-09	6.89326e-07
TCONS_00068364	LINC13190	XLOC_038769	XLOC_038769	4:13605569-13609279	1.17084	0	11.1183	7.67875e-09	6.97128e-07
TCONS_00087747	LINC16257	XLOC_049442	XLOC_049442	6:21195573-21198113	1.35066	0	10.78	8.00386e-09	7.22452e-07
TCONS_00011489	LINC2358	XLOC_006777	XLOC_006777	10:30186821-30188924	1.34644	0	10.5001	8.41879e-09	7.55548e-07
TCONS_00106010	LINC19741	XLOC_059749	XLOC_059749	7:25238494-25243516	0.818367	0	11.0478	8.72941e-09	7.78958e-07
TCONS_00047340	JS2G5940-AS1	XLOC_026719	XLOC_026719	2:6132853-6134506	2.57645	0.006366	8.44275	9.15851e-09	8.09861e-07
TCONS_00001033	JS1G4880-AS2	XLOC_000531	XLOC_000531	1:5358434-5362940	8.66582	0.0867273	6.75856	9.55227e-09	8.41826e-07
TCONS_00128907	JSCONTIG13G0080-OT3	JSCONTIG13G0080	JSCONTIG13G0080	CONTIG13:60404-65762	0	0.534611	-10.4798	1.01946e-08	8.90416e-07
TCONS_00011981	LINC2478	XLOC_007050	XLOC_007050	10:33988305-33990064	2.2805	30.4078	-3.6923	1.11874e-08	9.62088e-07
TCONS_00044046	JS13G10320-AS2	XLOC_024943	XLOC_024943	13:24261779-24272310	0.266207	0	10.4863	1.12709e-08	9.6821e-07
TCONS_00026572	LINC5101	XLOC_015026	XLOC_015026	11:36270309-36313735	0	3.6457	-16.1618	1.14613e-08	9.80262e-07
TCONS_00065345	LINC12646	XLOC_037111	XLOC_037111	4:22814001-22814296	48.9399	544.043	-3.40315	1.17372e-08	9.99e-07
TCONS_00016280	LINC3375	XLOC_009543	XLOC_009543	10:32184161-32185031	3.1605	0	10.4631	1.26616e-08	1.0689e-06
TCONS_00089539	JS6G21470-AS2	XLOC_050576	XLOC_050576	6:45376050-45379475	0	1.01009	-10.6958	1.37138e-08	1.14416e-06
TCONS_00095686	JS6G21630-OT2	JS6G21630	JS6G21630	6:45583059-45586029	0.905913	0	10.4286	1.44731e-08	1.20237e-06
TCONS_00080280	JS5G10980-AS3	XLOC_045487	XLOC_045487	5:21438876-21446325	0	0.62488	-11.0947	1.49182e-08	1.23542e-06
TCONS_00082035	LINC15544	XLOC_046483	XLOC_046483	5:38033131-38036239	0	1.30973	-10.9097	1.53159e-08	1.26209e-06
TCONS_00030231	JS12G12180-AS1	XLOC_017035	XLOC_017035	12:28760000-28779298	6.72135	0.685087	3.33188	1.53209e-08	1.26209e-06
TCONS_00030867	LINC5951	XLOC_017379	XLOC_017379	12:32795399-32796315	2.98395	0	10.4539	1.53523e-08	1.26335e-06
TCONS_00121589	LINC22418	XLOC_068551	XLOC_068551	9:34067583-34071117	0.993616	0	10.8066	1.54162e-08	1.26727e-06
TCONS_00000651	LINC74	XLOC_000312	XLOC_000312	1:3027599-3027867	19.5829	0.041259	8.7446	1.54942e-08	1.27235e-06
TCONS_00029618	LINC5707	XLOC_016717	XLOC_016717	12:22134306-22138141	0.675682	0	10.3779	1.60982e-08	1.31642e-06
TCONS_00105922	LINC19718	XLOC_059692	XLOC_059692	7:23581108-23581608	0.224556	20.0158	-6.44287	1.63145e-08	1.33133e-06
TCONS_00088265	LINC16477	XLOC_049785	XLOC_049785	6:31145958-31155770	0.31016	0	10.5978	1.65236e-08	1.34698e-06
TCONS_00046760	LINC8916	XLOC_026424	XLOC_026424	2:3235430-3272615	0.0247983	0.67617	-4.71117	1.72418e-08	1.39681e-06
TCONS_00114554	LINC21067	XLOC_064490	XLOC_064490	8:6531049-6534890	0.670201	0	10.3685	1.74718e-08	1.41251e-06
TCONS_00020902	LINC4157	XLOC_012067	XLOC_012067	11:31316297-31326607	0.302259	0	10.6472	1.75744e-08	1.41609e-06
TCONS_00108082	LINC20096	XLOC_060854	XLOC_060854	7:41202737-41203330	42.1229	0.27536	7.35442	1.76315e-08	1.41809e-06
TCONS_00007994	LINC1587	XLOC_004687	XLOC_004687	1:33204702-33205295	4.25662	0	10.34	1.84454e-08	1.48039e-06
TCONS_00125609	LINC22851	XLOC_070679	XLOC_070679	9:14890957-14900502	54.9975	4.59643	3.56474	1.84989e-08	1.48154e-06
TCONS_00092966	JS6G10300-AS1	XLOC_052421	XLOC_052421	6:10205310-10205933	0.0123803	7.13066	-8.50632	1.89312e-08	1.50868e-06
TCONS_00033515	JS12G5840-AS2	XLOC_018842	XLOC_018842	12:6857313-6864941	0	0.379109	-10.492	1.91347e-08	1.52179e-06
TCONS_00038580	LINC7233	XLOC_021682	XLOC_021682	13:6893842-6896454	0	0.992592	-10.3269	1.96571e-08	1.55386e-06
TCONS_00057995	LINC11009	XLOC_032670	XLOC_032670	3:16335831-16340334	0.547437	0	10.3044	2.00042e-08	1.57178e-06
TCONS_00102619	JS7G25290-OT2	JS7G25290	JS7G25290	7:44364639-44419675	0	7.08429	-17.7664	2.0411e-08	1.59829e-06
TCONS_00046988	LINC8945	XLOC_026530	XLOC_026530	2:4372002-4374513	1.20002	0	10.5942	2.06188e-08	1.60942e-06
TCONS_00012974	LINC2585	XLOC_007520	XLOC_007520	10:38666110-38667973	1.31011	0	10.2914	2.24319e-08	1.73466e-06
TCONS_00120475	JS9G15140-AS1	XLOC_067920	XLOC_067920	9:16973193-16985617	0.089956	3.06973	-4.99887	2.60853e-08	1.98385e-06
TCONS_00131142	JSCONTIG6G0150-OT6	JSCONTIG6G0150	JSCONTIG6G0150	CONTIG6:172324-185171	0	0.193046	-10.2544	2.99007e-08	2.23493e-06
TCONS_00116225	LINC21466	XLOC_065514	XLOC_065514	8:25494214-25500238	0.467256	0	10.4997	3.03349e-08	2.26044e-06
TCONS_00003669	LINC735	XLOC_002152	XLOC_002152	1:34116006-34117830	12.7633	0.32978	5.36729	3.35097e-08	2.47163e-06
TCONS_00063147	LINC12159	XLOC_035760	XLOC_035760	3:30608849-30613101	0.570832	0	10.2858	3.37245e-08	2.48513e-06
TCONS_00016137	LINC3338	XLOC_009465	XLOC_009465	10:31193490-31195206	1.69812	0	10.5424	3.42023e-08	2.51561e-06
TCONS_00029000	LINC5505	XLOC_016332	XLOC_016332	12:12129681-12135065	0.557636	0	10.5944	3.70469e-08	2.69053e-06
TCONS_00096492	JS6G24670-AS1	XLOC_054481	XLOC_054481	6:49377358-49417314	12.648	0.0760203	7.51769	3.77058e-08	2.73221e-06
TCONS_00107332	LINC20004	XLOC_060476	XLOC_060476	7:37108637-37111941	0.698259	0	10.2078	3.88792e-08	2.79652e-06
TCONS_00019804	LINC3894	XLOC_011392	XLOC_011392	11:13733167-13737475	0.700943	0	10.5889	3.97869e-08	2.85393e-06
TCONS_00126288	LINC23038	XLOC_071046	XLOC_071046	9:24057924-24063165	0.553929	0	10.5455	3.9995e-08	2.86361e-06
TCONS_00056467	LINC10632	XLOC_031741	XLOC_031741	2:40417429-40418090	10.4081	0.0581017	7.49378	4.05148e-08	2.89289e-06
TCONS_00117320	LINC21745	XLOC_066196	XLOC_066196	8:37114009-37114368	29.3247	0.183116	7.40776	4.29468e-08	3.04432e-06
TCONS_00056577	LINC10640	XLOC_031792	XLOC_031792	2:40884576-40884950	66.8908	1.49394	5.52034	4.30018e-08	3.04546e-06
TCONS_00094501	LINC17633	XLOC_053335	XLOC_053335	6:31065006-31065636	7.19804	0.0227657	8.03381	4.31486e-08	3.05309e-06
TCONS_00053976	LINC10158	XLOC_030363	XLOC_030363	2:18760120-18781316	0.159534	0	10.7516	4.479e-08	3.14366e-06
TCONS_00007304	LINC1488	XLOC_004310	XLOC_004310	1:29012559-29014273	1.45297	0	10.3168	4.63852e-08	3.24979e-06
TCONS_00067990	LINC13064	XLOC_038492	XLOC_038492	4:6067338-6070485	0.853775	0	10.4365	4.86758e-08	3.40114e-06
TCONS_00088606	LINC16576	XLOC_050015	XLOC_050015	6:37390787-37395039	0	0.795597	-10.6422	5.12698e-08	3.56646e-06
TCONS_00022845	LINC4402	XLOC_013059	XLOC_013059	11:2217238-2218975	1.32435	0	10.2064	5.31075e-08	3.66498e-06
TCONS_00026975	LINC5164	XLOC_015264	XLOC_015264	11:38404949-38408698	5.5331	0.242867	4.47804	5.41362e-08	3.72284e-06
TCONS_00077498	LINC14674	XLOC_043897	XLOC_043897	5:48719423-48719817	11.1012	0.0336197	8.00546	5.78644e-08	3.92065e-06
TCONS_00044446	LINC8577	XLOC_025235	XLOC_025235	13:29720254-29720629	17.3375	0.103064	7.25806	6.31106e-08	4.19975e-06
TCONS_00081026	LINC15352	XLOC_045908	XLOC_045908	5:30759895-30761715	0.0682033	5.29038	-6.31083	6.37953e-08	4.23114e-06
TCONS_00018777	LINC3676	XLOC_010807	XLOC_010807	11:4971128-4973814	0.909405	0	10.2828	6.59839e-08	4.35394e-06
TCONS_00126848	JS9G18230-OT1	JS9G18230	JS9G18230	9:32412995-32419299	0.407298	0	10.3725	6.62092e-08	4.36145e-06
TCONS_00052633	JS2G4600-AS1	XLOC_029535	XLOC_029535	2:4686417-4688879	1.0815	0.00131033	8.54972	6.70061e-08	4.41023e-06
TCONS_00011119	LINC2254	XLOC_006538	XLOC_006538	10:25883993-25885160	1.79908	0	10.0693	6.91814e-08	4.53851e-06
TCONS_00010298	LINC1944	XLOC_005943	XLOC_005943	10:9568760-9574126	7.87053	0.584032	3.79813	6.9574e-08	4.55626e-06
TCONS_00042397	JS13G3410-AS1	XLOC_023911	XLOC_023911	13:3866976-3869019	1.3921	0	10.5099	7.28662e-08	4.74801e-06
TCONS_00089173	LINC16702	XLOC_050334	XLOC_050334	6:42305708-42311619	0.571421	0.000907333	8.06946	7.9941e-08	5.166e-06
TCONS_00006050	LINC1146	XLOC_003525	XLOC_003525	1:13825009-13828838	0.820232	0	10.651	8.00129e-08	5.16638e-06
TCONS_00127115	LINC23254	XLOC_071525	XLOC_071525	9:34341759-34344080	8.61216	0.102177	6.32641	8.02934e-08	5.17704e-06
TCONS_00127645	LINC23343	XLOC_071838	XLOC_071838	9:37862354-37870022	0.0178907	1.90853	-6.69753	8.21933e-08	5.27669e-06
TCONS_00088005	LINC16341	XLOC_049605	XLOC_049605	6:27005417-27007404	2.74183	0.0188873	6.91854	8.60565e-08	5.48868e-06
TCONS_00049351	LINC9467	XLOC_027835	XLOC_027835	2:29423488-29424444	3.04109	0.013155	7.36946	9.15635e-08	5.79739e-06
TCONS_00122026	LINC22501	XLOC_068813	XLOC_068813	9:36853977-36855102	2.38977	0	10.4295	9.4687e-08	5.97288e-06
TCONS_00002400	LINC506	XLOC_001401	XLOC_001401	1:25351956-25353466	3.96043	0.037792	6.45911	9.64233e-08	6.06096e-06
TCONS_00104601	LINC19355	XLOC_058875	XLOC_058875	7:8139608-8141211	0	1.28666	-9.97828	9.7234e-08	6.10212e-06
TCONS_00081139	LINC15390	XLOC_045987	XLOC_045987	5:32074118-32078124	0	0.544029	-10.1562	9.96899e-08	6.23624e-06
TCONS_00061127	LINC11740	XLOC_034617	XLOC_034617	3:14272740-14273453	0.028888	9.10429	-8.28985	1.01437e-07	6.32257e-06
TCONS_00094473	LINC17624	XLOC_053316	XLOC_053316	6:29922816-29927803	52.6829	0.299226	7.55687	1.06424e-07	6.61517e-06
TCONS_00043570	LINC8250	XLOC_024608	XLOC_024608	13:14089986-14096336	0.328179	0	10.0627	1.07548e-07	6.6639e-06
TCONS_00015955	LINC3293	XLOC_009347	XLOC_009347	10:29935288-29935921	5.30059	0	10.7466	1.08389e-07	6.6948e-06
TCONS_00065675	LINC12705	XLOC_037242	XLOC_037242	4:24616643-24618627	1.33831	26.8954	-4.36835	1.10291e-07	6.8069e-06
TCONS_00121592	LINC22420	XLOC_068551	XLOC_068551	9:34067590-34074139	0.289291	0	9.92404	1.1389e-07	7.00693e-06
TCONS_00048087	JS2G8960-OT1	JS2G8960	JS2G8960	2:12159378-12160527	0	1.86028	-10.0166	1.16296e-07	7.14369e-06
TCONS_00071586	LINC13699	XLOC_040609	XLOC_040609	5:2009723-2013016	1.08009	0.005665	6.98265	1.20122e-07	7.35561e-06
TCONS_00028154	LINC5311	XLOC_015841	XLOC_015841	12:5255480-5260471	0.671277	9.83329	-3.92573	1.24158e-07	7.5795e-06
TCONS_00091433	LINC17024	XLOC_051542	XLOC_051542	6:1803124-1804941	48.3634	1.87028	4.81286	1.24165e-07	7.5795e-06
TCONS_00019030	LINC3708	XLOC_010941	XLOC_010941	11:6880363-6880714	38.8789	352.139	-3.16183	1.31746e-07	8.00479e-06
TCONS_00068894	LINC13340	XLOC_039124	XLOC_039124	4:20112699-20116021	1.8284	0	11.5952	1.40832e-07	8.45837e-06
TCONS_00106293	LINC19817	XLOC_059939	XLOC_059939	7:29936684-29938233	8.89739	0.035898	8.02945	1.42747e-07	8.56022e-06
TCONS_00095833	LINC17925	XLOC_054179	XLOC_054179	6:46322006-46323214	0	1.88331	-10.0892	1.49449e-07	8.87373e-06
TCONS_00004164	JS1G19280-AS1	XLOC_002428	XLOC_002428	1:36329002-36330710	12.556	0.47588	4.8203	1.49597e-07	8.8758e-06
TCONS_00126582	LINC23141	XLOC_071228	XLOC_071228	9:29656992-29661695	15.0777	0.969539	4.01304	1.55455e-07	9.1885e-06
TCONS_00000366	LINC36	XLOC_000166	XLOC_000166	1:1697180-1702145	8.72575	0.0385223	7.92535	1.55867e-07	9.20591e-06
TCONS_00014093	LINC2729	XLOC_008139	XLOC_008139	10:4547782-4549082	1.4262	0	9.89718	1.57829e-07	9.30075e-06
TCONS_00028480	JS12G6310-AS1	XLOC_016043	XLOC_016043	12:7589143-7590665	29.7851	2.26015	3.77543	1.65869e-07	9.71601e-06
TCONS_00026754	JS11G18790-AS1	XLOC_015133	XLOC_015133	11:37327318-37329567	0.161569	6.21542	-5.32469	1.71791e-07	1.0003e-05
TCONS_00032534	LINC6193	XLOC_018293	XLOC_018293	12:850539-852342	3.89831	0.081005	5.56114	1.758e-07	1.02094e-05
TCONS_00032619	JS12G1170-OT1	JS12G1170	JS12G1170	12:1275972-1279072	0.558592	0	9.79801	1.76895e-07	1.02544e-05
TCONS_00095215	LINC17802	XLOC_053823	XLOC_053823	6:41902186-41906121	1.31622	0.0150993	6.47867	1.8802e-07	1.08272e-05
TCONS_00069068	LINC13377	XLOC_039230	XLOC_039230	4:21988064-21991898	16.2188	0.140575	6.96687	1.89871e-07	1.09257e-05
TCONS_00091438	LINC17027	XLOC_051542	XLOC_051542	6:1828216-1829333	57.9655	0.769683	6.36287	1.92436e-07	1.1057e-05
TCONS_00090666	JS6G26810-AS2	XLOC_051174	XLOC_051174	6:51550679-51557350	0.279077	0	9.8945	2.00498e-07	1.14834e-05
TCONS_00120480	JS9G15140-AS3	XLOC_067920	XLOC_067920	9:16973217-16985617	0	0.193463	-10.2276	2.20059e-07	1.24702e-05
TCONS_00120477	LINC22121	XLOC_067920	XLOC_067920	9:16973217-16977132	0	0.461948	-9.7868	2.24019e-07	1.26763e-05
TCONS_00038893	LINC7279	XLOC_021834	XLOC_021834	13:9075042-9075856	1.90924	0	9.63999	2.30435e-07	1.29924e-05
TCONS_00092509	LINC17140	XLOC_052147	XLOC_052147	6:7224108-7225384	1.42425	0	9.86555	2.34027e-07	1.31759e-05
TCONS_00068368	LINC13191	XLOC_038769	XLOC_038769	4:13605569-13609295	0.496714	0	9.88907	2.47819e-07	1.3833e-05
TCONS_00001034	JS1G4880-AS1	XLOC_000531	XLOC_000531	1:5358434-5362940	4.8123	0.0702197	6.18789	2.49792e-07	1.39133e-05
TCONS_00064573	LINC12493	XLOC_036676	XLOC_036676	4:16670312-16671663	1.38189	0	9.90664	2.57221e-07	1.42359e-05
TCONS_00006905	LINC1394	XLOC_004066	XLOC_004066	1:26046422-26047166	2.30153	0	9.77904	2.5816e-07	1.42778e-05
TCONS_00001176	LINC163	XLOC_000622	XLOC_000622	1:6451766-6452382	6.075	0.0705237	6.27531	2.63303e-07	1.45258e-05
TCONS_00076527	LINC14580	XLOC_043377	XLOC_043377	5:44079667-44084788	2.71848	0.0151537	7.5828	2.63386e-07	1.45258e-05
TCONS_00095475	LINC17859	XLOC_053982	XLOC_053982	6:43685656-43690890	0.395764	0	10.0515	2.78928e-07	1.53074e-05
TCONS_00105609	LINC19597	XLOC_059508	XLOC_059508	7:19136772-19137990	17.9706	0.100426	7.59341	2.79654e-07	1.5315e-05
TCONS_00010164	LINC1901	XLOC_005847	XLOC_005847	10:7572219-7578169	0	0.311171	-9.94617	2.91995e-07	1.59351e-05
TCONS_00093357	JS6G12150-OT1	JS6G12150	JS6G12150	6:13516380-13607116	0.23115	0	13.3905	3.08138e-07	1.67112e-05
TCONS_00044388	JS13G11760-AS1	XLOC_025209	XLOC_025209	13:29144688-29146367	10.2331	0.145597	6.06225	3.09839e-07	1.67918e-05
TCONS_00054735	LINC10390	XLOC_030819	XLOC_030819	2:29744038-29745535	1.5174	0.00233233	7.49325	3.28232e-07	1.76299e-05
TCONS_00019191	JS11G6870-AS1	XLOC_011027	XLOC_011027	11:7829754-7842981	1.86563	0.0826667	4.43509	3.33605e-07	1.78939e-05
TCONS_00011870	LINC2423	XLOC_006971	XLOC_006971	10:32839021-32839476	3.2546	0	9.57479	3.52525e-07	1.87673e-05
TCONS_00017522	JS10G17940-AS1	XLOC_010158	XLOC_010158	10:39277669-39279446	0.802407	0	9.51667	3.58117e-07	1.90132e-05
TCONS_00128923	LINC23502	XLOC_072528	XLOC_072528	CONTIG13:201309-202176	2.80808	0.00590033	8.43974	3.61941e-07	1.92033e-05
TCONS_00030676	JS12G13960-AS1	XLOC_017277	XLOC_017277	12:31521070-31523819	4.39533	0.138662	5.01419	3.65822e-07	1.9396e-05
TCONS_00088179	LINC16433	XLOC_049726	XLOC_049726	6:29561823-29586435	0.840786	0	13.3545	3.72815e-07	1.97001e-05
TCONS_00051140	LINC9709	XLOC_028767	XLOC_028767	2:40518935-40519573	5.93804	0.0718017	6.14961	3.77599e-07	1.99259e-05
TCONS_00040164	LINC7703	XLOC_022668	XLOC_022668	13:28777788-28778813	13.3855	0.231497	5.94697	3.81293e-07	2.00796e-05
TCONS_00120299	LINC22073	XLOC_067797	XLOC_067797	9:14913374-14913625	13.1116	0.103497	6.93648	3.81581e-07	2.00796e-05
TCONS_00125616	JS9G14450-OT1	JS9G14450	JS9G14450	9:14934568-15059103	11.3799	0.052814	7.89502	3.88721e-07	2.03346e-05
TCONS_00080319	LINC15192	XLOC_045510	XLOC_045510	5:21989426-21991599	1.0654	0	10.2117	3.90643e-07	2.03942e-05
TCONS_00106798	LINC19914	XLOC_060173	XLOC_060173	7:33769638-33774324	0.439383	0	10.0507	3.92994e-07	2.04896e-05
TCONS_00027558	LINC5234	XLOC_015539	XLOC_015539	12:1979510-1983845	0	3.39554	-12.7382	3.94255e-07	2.05344e-05
TCONS_00043472	LINC8215	XLOC_024548	XLOC_024548	13:12940476-12944276	0.366757	0	9.48575	4.03367e-07	2.09328e-05
TCONS_00086615	JS6G9780-AS1	XLOC_048761	XLOC_048761	6:9280730-9287015	0.244834	0	9.62246	4.13396e-07	2.13824e-05
TCONS_00009570	LINC1763	XLOC_005459	XLOC_005459	10:3259288-3265068	3.8409	0.222745	4.14877	4.17214e-07	2.15514e-05
TCONS_00020904	LINC4158	XLOC_012067	XLOC_012067	11:31321415-31326607	1.02623	0.00556067	7.35724	4.26117e-07	2.19533e-05
TCONS_00095832	LINC17924	XLOC_054178	XLOC_054178	6:46319198-46321950	0	0.614016	-9.67062	4.35446e-07	2.23457e-05
TCONS_00054731	LINC10386	XLOC_030815	XLOC_030815	2:29739441-29741499	0.658992	0	9.45015	4.40458e-07	2.2588e-05
TCONS_00050712	LINC9647	XLOC_028542	XLOC_028542	2:38255511-38259236	6.87018	96.0865	-3.84264	4.41819e-07	2.26134e-05
TCONS_00109598	LINC20259	XLOC_061600	XLOC_061600	8:2101211-2101820	6.69432	0.0167913	8.42499	4.45518e-07	2.27581e-05
TCONS_00091153	LINC16991	XLOC_051376	XLOC_051376	6:508748-513848	28.5244	0.303699	6.49722	4.49488e-07	2.2916e-05
TCONS_00016647	LINC3465	XLOC_009758	XLOC_009758	10:35288798-35293859	0.314709	0	9.67826	4.71238e-07	2.38231e-05
TCONS_00027804	LINC5267	XLOC_015664	XLOC_015664	12:3103854-3108423	0.693919	0.003099	7.56374	4.84944e-07	2.43743e-05
TCONS_00095471	LINC17857	XLOC_053979	XLOC_053979	6:43665574-43672361	0	0.225344	-9.56183	5.01334e-07	2.50484e-05
TCONS_00066195	LINC12778	XLOC_037480	XLOC_037480	4:27229020-27234234	0.319866	0	9.73982	5.31123e-07	2.62403e-05
TCONS_00121420	JS9G18230-AS4	XLOC_068453	XLOC_068453	9:32412916-32419747	12.472	0.526835	4.68436	5.34027e-07	2.63505e-05
TCONS_00091435	LINC17025	XLOC_051542	XLOC_051542	6:1803124-1829402	0.652194	0	13.0871	5.61305e-07	2.75921e-05
TCONS_00078857	JS5G4910-AS1	XLOC_044598	XLOC_044598	5:5565626-5605282	0.992029	0	14.2768	5.64157e-07	2.76975e-05
TCONS_00025438	JS11G12550-AS3	XLOC_014371	XLOC_014371	11:26917969-26919822	0	0.901239	-9.65918	5.68521e-07	2.78768e-05
TCONS_00103902	LINC19266	XLOC_058504	XLOC_058504	7:3708589-3710041	0.872301	0	9.34746	6.15064e-07	2.97673e-05
TCONS_00111920	LINC20603	XLOC_062950	XLOC_062950	8:21294672-21295163	3.21928	0	9.65659	6.19272e-07	2.99154e-05
TCONS_00088181	LINC16436	XLOC_049726	XLOC_049726	6:29561823-29587865	1.1435	0.0673767	4.12531	6.22697e-07	3.00623e-05
TCONS_00054178	LINC10219	XLOC_030478	XLOC_030478	2:22464506-22465137	1.96235	0	9.31215	6.26652e-07	3.02073e-05
TCONS_00050713	LINC9646	XLOC_028542	XLOC_028542	2:38255511-38259236	3.94679	64.3604	-4.09713	6.31881e-07	3.03932e-05
TCONS_00061765	LINC11969	XLOC_034991	XLOC_034991	3:22371032-22374823	0.478438	0	9.86256	6.44481e-07	3.09043e-05
TCONS_00108644	LINC20163	XLOC_061149	XLOC_061149	7:44104113-44104946	2.36984	0	9.98292	6.57022e-07	3.14094e-05
TCONS_00126555	LINC23129	XLOC_071208	XLOC_071208	9:29122154-29149513	0.360866	3.32231	-3.22064	6.58147e-07	3.14248e-05
TCONS_00010281	LINC1936	XLOC_005930	XLOC_005930	10:9269058-9274354	0.437088	0	10.2227	6.74182e-07	3.20731e-05
TCONS_00032988	JS12G3120-OT6	JS12G3120	JS12G3120	12:3302053-3307916	0.26851	5.30825	-4.19458	6.76856e-07	3.21594e-05
TCONS_00060737	LINC11560	XLOC_034338	XLOC_034338	3:6888026-6890147	0.614826	0	9.38431	6.7873e-07	3.22111e-05
TCONS_00083391	LINC15715	XLOC_047199	XLOC_047199	5:45253261-45258180	0.347247	0	9.77819	6.83975e-07	3.23716e-05
TCONS_00011216	LINC2281	XLOC_006607	XLOC_006607	10:27271662-27274605	0.438133	0	9.37386	6.94854e-07	3.27578e-05
TCONS_00062395	LINC12074	XLOC_035346	XLOC_035346	3:26721863-26723967	0.68664	0	9.53936	7.11849e-07	3.3378e-05
TCONS_00068450	LINC13215	XLOC_038809	XLOC_038809	4:14587986-14588299	7.45546	0	10.2287	7.27279e-07	3.39793e-05
TCONS_00065764	JS4G8730-AS1	XLOC_037296	XLOC_037296	4:25171146-25177166	0.44854	7.39348	-4.06821	7.28027e-07	3.3994e-05
TCONS_00070116	LINC13511	XLOC_039751	XLOC_039751	4:28522314-28526378	1.76671	15.6188	-3.13853	7.43023e-07	3.46116e-05
TCONS_00001369	LINC227	XLOC_000753	XLOC_000753	1:8683827-8685987	0.57916	0	9.33202	7.51022e-07	3.49219e-05
TCONS_00062460	LINC12081	XLOC_035382	XLOC_035382	3:27241936-27247530	6.05325	0.0330653	7.60671	7.55886e-07	3.51193e-05
TCONS_00107426	LINC20021	XLOC_060515	XLOC_060515	7:37694403-37697331	0.409623	0	9.26992	7.56743e-07	3.51253e-05
TCONS_00030623	LINC5917	XLOC_017253	XLOC_017253	12:31172100-31172528	2.75579	0	9.23945	7.63281e-07	3.53658e-05
TCONS_00067781	JS4G0770-OT1	JS4G0770	JS4G0770	4:2548409-2634391	2.05332	0.154696	3.70999	7.7436e-07	3.57522e-05
TCONS_00022242	LINC4351	XLOC_012776	XLOC_012776	11:38763179-38763682	2.37923	0	9.26465	7.80287e-07	3.59632e-05
TCONS_00049115	LINC9421	XLOC_027711	XLOC_027711	2:27188431-27189817	0.0318133	3.96291	-6.72045	7.8031e-07	3.59632e-05
TCONS_00038211	LINC7176	XLOC_021483	XLOC_021483	13:4747245-4748771	0.779267	0	9.25369	7.98437e-07	3.66906e-05
TCONS_00114337	LINC21039	XLOC_064350	XLOC_064350	8:5002575-5002782	9.12862	130.197	-3.82285	7.98986e-07	3.66943e-05
TCONS_00033654	JS12G6430-OT4	JS12G6430	JS12G6430	12:7696505-7705317	9.42124	0.201124	5.57382	8.07306e-07	3.69247e-05
TCONS_00085741	LINC15917	XLOC_048343	XLOC_048343	6:4781244-4783118	0	0.974092	-9.96068	8.13942e-07	3.7163e-05
TCONS_00117479	LINC21776	XLOC_066282	XLOC_066282	8:38319620-38320304	0	2.28622	-9.667	8.2856e-07	3.77424e-05
TCONS_00128055	LINC23414	XLOC_072078	XLOC_072078	9:40044596-40047546	0	0.578081	-9.67503	8.34361e-07	3.79404e-05
TCONS_00041895	LINC7979	XLOC_023705	XLOC_023705	13:1795102-1797121	2.06779	0.0105833	7.5688	8.41731e-07	3.82533e-05
TCONS_00101983	LINC19045	XLOC_057628	XLOC_057628	7:41329188-41331986	0.497411	0	9.48919	8.6501e-07	3.91295e-05
TCONS_00058516	JS3G5730-AS1	XLOC_033026	XLOC_033026	3:23129932-23130561	0	1.86927	-9.23317	9.09976e-07	4.07863e-05
TCONS_00050714	LINC9648	XLOC_028542	XLOC_028542	2:38255626-38259236	1.29095	39.1326	-4.99206	9.11451e-07	4.08057e-05
TCONS_00117451	LINC21774	XLOC_066273	XLOC_066273	8:38225250-38227654	0.859191	0	10.0568	9.22905e-07	4.12713e-05
TCONS_00064605	LINC12509	XLOC_036700	XLOC_036700	4:16951679-16953764	0.948928	0.001895	7.36113	9.25858e-07	4.13797e-05
TCONS_00087139	LINC16094	XLOC_049058	XLOC_049058	6:13157562-13164965	0.00104233	0.439165	-7.5081	9.27342e-07	4.14223e-05
TCONS_00108083	JS7G22260-OT1	JS7G22260	JS7G22260	7:41204102-41210882	4.8691	0.0217623	7.59994	9.30619e-07	4.1545e-05
TCONS_00011333	LINC2315	XLOC_006683	XLOC_006683	10:28752094-28753432	6.37301	60.7484	-3.22871	9.43932e-07	4.2088e-05
TCONS_00073666	LINC14156	XLOC_041868	XLOC_041868	5:22238667-22244579	0.203215	0	9.26723	9.59168e-07	4.26734e-05
TCONS_00048464	LINC9231	XLOC_027350	XLOC_027350	2:17432995-17435692	0.744437	0	10.0063	9.67415e-07	4.30159e-05
TCONS_00022844	LINC4403	XLOC_013059	XLOC_013059	11:2217238-2218975	0.942703	0	9.71382	9.9922e-07	4.41791e-05
TCONS_00126652	LINC23158	XLOC_071269	XLOC_071269	9:30449797-30450680	1.80232	0.00629867	7.80838	1.00811e-06	4.45263e-05
TCONS_00057997	LINC11012	XLOC_032670	XLOC_032670	3:16336045-16340334	0.342407	0	9.54995	1.01318e-06	4.46954e-05
TCONS_00050166	LINC9590	XLOC_028263	XLOC_028263	2:35589904-35594966	0.24657	0	9.32588	1.01705e-06	4.47905e-05
TCONS_00016412	JS10G12770-AS2	XLOC_009627	XLOC_009627	10:33623990-33625139	0	1.49478	-9.6834	1.08168e-06	4.71325e-05
TCONS_00111728	LINC20532	XLOC_062803	XLOC_062803	8:16613915-16614971	2.75493	0.0157063	7.3943	1.08858e-06	4.73277e-05
TCONS_00043860	LINC8354	XLOC_024795	XLOC_024795	13:19272076-19303171	0.406851	0	12.665	1.09307e-06	4.74967e-05
TCONS_00005593	LINC1015	XLOC_003234	XLOC_003234	1:8086757-8092530	3.20124	0.0445717	6.23408	1.09868e-06	4.76609e-05
TCONS_00088180	LINC16432	XLOC_049726	XLOC_049726	6:29561823-29586435	0.510512	0	12.6381	1.13114e-06	4.90147e-05
TCONS_00061913	LINC12003	XLOC_035082	XLOC_035082	3:23541228-23541703	7.30489	0.0233947	8.15481	1.14237e-06	4.93977e-05
TCONS_00087097	JS6G11770-AS2	XLOC_049033	XLOC_049033	6:12757177-12760072	0.522284	0	9.59468	1.15932e-06	4.9987e-05
TCONS_00093878	LINC17405	XLOC_052941	XLOC_052941	6:18919733-18922524	0.464612	0	9.38369	1.16699e-06	5.02345e-05
TCONS_00011320	LINC2305	XLOC_006671	XLOC_006671	10:28585054-28586328	0	0.954487	-9.21344	1.1679e-06	5.02459e-05
TCONS_00015824	LINC3258	XLOC_009266	XLOC_009266	10:28960557-28962845	0.966303	0	10.1572	1.17117e-06	5.03592e-05
TCONS_00015954	LINC3294	XLOC_009347	XLOC_009347	10:29935288-29935921	3.19259	0	10.0173	1.17387e-06	5.04475e-05
TCONS_00060736	LINC11561	XLOC_034338	XLOC_034338	3:6888026-6890147	0.523439	0	9.16842	1.17902e-06	5.06407e-05
TCONS_00115485	LINC21219	XLOC_065027	XLOC_065027	8:12554036-12555498	0.790875	0	9.22091	1.20121e-06	5.14755e-05
TCONS_00092866	LINC17195	XLOC_052366	XLOC_052366	6:9598394-9602338	0.0919907	2.87921	-4.86022	1.25277e-06	5.33982e-05
TCONS_00126006	LINC22929	XLOC_070861	XLOC_070861	9:18609194-18612713	0.292819	0	9.05368	1.26114e-06	5.36878e-05
TCONS_00121423	JS9G18230-AS2	XLOC_068453	XLOC_068453	9:32412916-32419747	14.7832	1.7344	3.16488	1.27088e-06	5.40524e-05
TCONS_00127333	LINC23292	XLOC_071674	XLOC_071674	9:36001501-36001878	5.80051	0.0238113	6.99871	1.27243e-06	5.40554e-05
TCONS_00001920	LINC384	XLOC_001109	XLOC_001109	1:18203303-18205654	1.43635	0	10.7566	1.2799e-06	5.42592e-05
TCONS_00129074	JSCONTIG15G0160-OT2	JSCONTIG15G0160	JSCONTIG15G0160	CONTIG15:140526-146548	0.175009	0	9.07858	1.2978e-06	5.49586e-05
TCONS_00058276	LINC11095	XLOC_032867	XLOC_032867	3:21277986-21278368	83.3034	540.16	-2.67216	1.31389e-06	5.56096e-05
TCONS_00064448	LINC12452	XLOC_036572	XLOC_036572	4:13606597-13609215	0.704378	0	9.88776	1.31758e-06	5.57257e-05
TCONS_00126627	LINC23154	XLOC_071257	XLOC_071257	9:30320319-30327107	2.4745	0	13.067	1.32002e-06	5.57786e-05
TCONS_00060223	LINC11407	XLOC_034009	XLOC_034009	3:33381044-33383173	0.572671	0	9.30245	1.35052e-06	5.67963e-05
TCONS_00115484	LINC21220	XLOC_065027	XLOC_065027	8:12554036-12555498	0.708858	0	9.0614	1.35511e-06	5.69541e-05
TCONS_00100404	LINC18787	XLOC_056721	XLOC_056721	7:29906713-29909132	0.602017	0	9.54272	1.37054e-06	5.7448e-05
TCONS_00020454	LINC4048	XLOC_011773	XLOC_011773	11:24108261-24110720	0.74223	0	9.86771	1.42701e-06	5.94974e-05
TCONS_00120851	LINC22241	XLOC_068140	XLOC_068140	9:22985357-22988837	2.54605	0.0127833	7.69861	1.47441e-06	6.11146e-05
TCONS_00115304	LINC21176	XLOC_064906	XLOC_064906	8:11141089-11145941	0.212896	0	9.05329	1.48902e-06	6.15897e-05
TCONS_00114457	LINC21054	XLOC_064429	XLOC_064429	8:5784729-5789846	2.905	0	12.8853	1.52586e-06	6.28809e-05
TCONS_00093235	LINC17252	XLOC_052555	XLOC_052555	6:11827713-11828712	1.37591	0	9.46335	1.54851e-06	6.36466e-05
TCONS_00021247	LINC4231	XLOC_012274	XLOC_012274	11:33842750-33849175	2.45899	0.0914333	4.82762	1.61022e-06	6.57594e-05
TCONS_00039957	LINC7636	XLOC_022540	XLOC_022540	13:26339670-26358787	0	0.0532513	-9.00659	1.62932e-06	6.63753e-05
TCONS_00039799	LINC7575	XLOC_022417	XLOC_022417	13:24047800-24053779	0.525565	0.00472767	6.58136	1.64733e-06	6.70045e-05
TCONS_00095669	LINC17899	XLOC_054098	XLOC_054098	6:45540959-45542481	1.46225	0.00728733	7.51285	1.6915e-06	6.84809e-05
TCONS_00009007	LINC1708	XLOC_005175	XLOC_005175	10:423860-427516	0	0.560167	-9.91067	1.7225e-06	6.95309e-05
TCONS_00093237	LINC17254	XLOC_052557	XLOC_052557	6:11829641-11830800	4.38945	0.0287997	7.29207	1.74743e-06	7.03872e-05
TCONS_00037590	LINC7083	XLOC_021156	XLOC_021156	13:1460025-1462932	0.331124	0	8.95281	1.7996e-06	7.23707e-05
TCONS_00114075	JS8G3940-AS1	XLOC_064196	XLOC_064196	8:3566322-3567830	0.816618	0	9.3041	1.80521e-06	7.24492e-05
TCONS_00080462	LINC15230	XLOC_045591	XLOC_045591	5:24317639-24322255	0.922541	0.0157873	5.76767	1.80526e-06	7.24492e-05
TCONS_00023059	LINC4424	XLOC_013160	XLOC_013160	11:3189730-3192816	0.309535	0	8.94928	1.83578e-06	7.32828e-05
TCONS_00039964	LINC7642	XLOC_022540	XLOC_022540	13:26353101-26358787	0	0.181898	-9.05458	1.83727e-06	7.32828e-05
TCONS_00131983	LINC23926	XLOC_074620	XLOC_074620	CONTIG97:91393-92104	1.44485	0	9.04467	1.86064e-06	7.41017e-05
TCONS_00036753	LINC6978	XLOC_020686	XLOC_020686	12:38043697-38044056	4.1128	0	9.57248	1.88158e-06	7.48975e-05
TCONS_00054734	LINC10389	XLOC_030818	XLOC_030818	2:29743310-29743950	4.38126	0.0398473	6.64472	1.88632e-06	7.4972e-05
TCONS_00043378	LINC8190	XLOC_024476	XLOC_024476	13:11480830-11483017	0.427228	0	8.91123	1.91628e-06	7.60853e-05
TCONS_00016432	LINC3427	XLOC_009645	XLOC_009645	10:33867243-33868548	0	1.02182	-9.48883	1.91915e-06	7.61606e-05
TCONS_00058995	LINC11261	XLOC_033325	XLOC_033325	3:26721778-26725839	6.00473	0.0448517	7.17804	1.92588e-06	7.63504e-05
TCONS_00069466	LINC13425	XLOC_039442	XLOC_039442	4:24616708-24618588	0	0.572687	-9.12618	1.98604e-06	7.83954e-05
TCONS_00012890	LINC2577	XLOC_007491	XLOC_007491	10:38388910-38395177	0.218051	0	9.46003	1.9967e-06	7.86795e-05
TCONS_00043718	LINC8292	XLOC_024703	XLOC_024703	13:16665167-16665500	6.62899	0.0328963	7.5038	2.04372e-06	8.01693e-05
TCONS_00098355	JS7G5890-OT2	JS7G5890	JS7G5890	7:6022663-6045889	2.50501	0.005738	8.52459	2.08475e-06	8.15742e-05
TCONS_00060770	LINC11579	XLOC_034367	XLOC_034367	3:7464145-7465019	1.72735	0	9.59829	2.13268e-06	8.32595e-05
TCONS_00062396	LINC12075	XLOC_035346	XLOC_035346	3:26721863-26725656	0.293261	0	9.15555	2.16161e-06	8.3952e-05
TCONS_00054933	LINC10426	XLOC_030948	XLOC_030948	2:31439993-31445068	1.41362	0.00997633	7.0931	2.18086e-06	8.45739e-05
TCONS_00097705	LINC18143	XLOC_055114	XLOC_055114	7:2717545-2722141	0.627354	0.00160533	7.36254	2.25478e-06	8.71379e-05
TCONS_00087165	LINC16107	XLOC_049072	XLOC_049072	6:13403178-13449234	2.53203	0.037811	6.20043	2.26566e-06	8.74721e-05
TCONS_00103677	LINC19239	XLOC_058376	XLOC_058376	7:2543621-2544458	4.47898	0.026514	7.38922	2.28907e-06	8.82019e-05
TCONS_00039961	LINC7640	XLOC_022540	XLOC_022540	13:26342880-26358787	0	0.616683	-12.392	2.31857e-06	8.92066e-05
TCONS_00092712	LINC17160	XLOC_052262	XLOC_052262	6:8539515-8540864	0.880112	0	9.26752	2.33893e-06	8.99009e-05
TCONS_00122798	LINC22591	XLOC_069213	XLOC_069213	9:41203022-41204465	0.993665	0	9.51613	2.43948e-06	9.31375e-05
TCONS_00082036	LINC15543	XLOC_046483	XLOC_046483	5:38033131-38036239	0	0.617237	-9.81609	2.45989e-06	9.38547e-05
TCONS_00046189	LINC8847	XLOC_026165	XLOC_026165	2:1047786-1048410	1.45241	0	8.86489	2.46096e-06	9.38547e-05
TCONS_00097707	LINC18141	XLOC_055114	XLOC_055114	7:2717545-2722141	0.717669	0.00139533	7.55242	2.49713e-06	9.5049e-05
TCONS_00005421	JS1G5300-AS1	XLOC_003102	XLOC_003102	1:6012062-6020674	3.73205	0.130826	4.94037	2.51493e-06	9.56333e-05
TCONS_00100218	LINC18740	XLOC_056593	XLOC_056593	7:26692903-26693337	2.99275	0.0122163	7.464	2.57696e-06	9.76127e-05
TCONS_00093417	LINC17287	XLOC_052679	XLOC_052679	6:14093265-14095524	0.393349	0	8.8418	2.61365e-06	9.87156e-05
TCONS_00038891	LINC7277	XLOC_021833	XLOC_021833	13:9063886-9071355	0.0115453	1.52852	-6.9445	2.62258e-06	9.89098e-05
TCONS_00093216	JS6G11300-AS2	XLOC_052540	XLOC_052540	6:11680032-11685284	0.006671	1.10044	-7.24554	2.65653e-06	0.000100046
TCONS_00082643	JS5G20600-AS1	XLOC_046779	XLOC_046779	5:41145883-41147145	1.2235	0.00355633	7.76609	2.68666e-06	0.000101035
TCONS_00074523	LINC14354	XLOC_042368	XLOC_042368	5:33181347-33182333	0	0.996144	-8.91167	2.6946e-06	0.000101284
TCONS_00113067	JS8G18900-AS1	XLOC_063647	XLOC_063647	8:36354830-36356477	3.51059	0.0451327	6.35833	2.7064e-06	0.00010163
TCONS_00049783	LINC9554	XLOC_028096	XLOC_028096	2:33331635-33334532	0	0.439527	-9.26753	2.75605e-06	0.000103099
TCONS_00036369	LINC6928	XLOC_020459	XLOC_020459	12:35627391-35630623	0	0.359596	-9.14662	2.77594e-06	0.000103793
TCONS_00121410	LINC22381	XLOC_068446	XLOC_068446	9:32338295-32347100	1.09761	0	12.2783	2.81496e-06	0.000105152
TCONS_00088716	LINC16602	XLOC_050076	XLOC_050076	6:38598556-38599485	9.34282	0.0614667	7.31089	2.88633e-06	0.00010751
TCONS_00051135	LINC9706	XLOC_028765	XLOC_028765	2:40486058-40490278	0.315008	0	9.42425	2.88957e-06	0.000107579
TCONS_00068882	LINC13336	XLOC_039118	XLOC_039118	4:19989675-19991393	0.522872	0	8.85876	2.94206e-06	0.000109222
TCONS_00028046	LINC5295	XLOC_015771	XLOC_015771	12:4714788-4716803	8.8029	0.429105	4.41095	2.9456e-06	0.000109301
TCONS_00039289	LINC7385	XLOC_022076	XLOC_022076	13:14963262-14964802	0	0.570105	-8.81395	2.98309e-06	0.000110588
TCONS_00128155	LINC23433	XLOC_072132	XLOC_072132	9:40712041-40712579	4.89196	0.02066	7.75199	3.01329e-06	0.000111322
TCONS_00039053	LINC7315	XLOC_021921	XLOC_021921	13:11050928-11052173	1.33953	0.00581767	6.57475	3.03115e-06	0.000111787
TCONS_00093089	LINC17231	XLOC_052484	XLOC_052484	6:10961292-10963877	0	0.386874	-9.04792	3.0487e-06	0.000112328
TCONS_00057106	LINC10691	XLOC_032068	XLOC_032068	3:1207819-1210241	0.828941	2.43333e-05	8.15472	3.20175e-06	0.000117031
TCONS_00062071	LINC12033	XLOC_035176	XLOC_035176	3:24851886-24852967	0.857007	0	8.90291	3.23416e-06	0.000118105
TCONS_00119555	LINC21971	XLOC_067387	XLOC_067387	9:9416489-9421838	0.20674	0	9.14708	3.25826e-06	0.000118819
TCONS_00079628	LINC14982	XLOC_045050	XLOC_045050	5:10508878-10509839	0	8.81972	-12.1061	3.2734e-06	0.000119315
TCONS_00120468	LINC22114	XLOC_067913	XLOC_067913	9:16764048-16764273	6.26846	0.00453233	7.66294	3.28725e-06	0.000119709
TCONS_00131874	LINC23900	XLOC_074543	XLOC_074543	CONTIG97:715422-715808	2.18152	0	8.76586	3.3235e-06	0.000120692
TCONS_00033897	LINC6405	XLOC_019044	XLOC_019044	12:9464805-9465377	1.45766	0	8.73834	3.42239e-06	0.000123682
TCONS_00042671	LINC8056	XLOC_024054	XLOC_024054	13:5272572-5279378	4.27247	0.206547	4.46438	3.42323e-06	0.000123682
TCONS_00048494	LINC9249	XLOC_027374	XLOC_027374	2:18067575-18070952	0	0.268512	-8.90718	3.52784e-06	0.000126876
TCONS_00005440	LINC958	XLOC_003116	XLOC_003116	1:6400705-6401091	2.55389	0	8.99404	3.66687e-06	0.000131453
TCONS_00049165	LINC9433	XLOC_027737	XLOC_027737	2:27581333-27584386	0	0.401639	-9.25549	3.69011e-06	0.000132165
TCONS_00013071	JS10G17830-AS1	XLOC_007573	XLOC_007573	10:39173787-39176263	0	0.341722	-8.75765	3.71735e-06	0.000132958
TCONS_00024009	LINC4554	XLOC_013631	XLOC_013631	11:9126637-9127015	2.08052	0	8.66791	3.77865e-06	0.000134843
TCONS_00109755	LINC20271	XLOC_061666	XLOC_061666	8:2669717-2671689	0.415431	0	8.72721	3.78407e-06	0.000134852
TCONS_00036695	LINC6965	XLOC_020657	XLOC_020657	12:37762503-37765046	0	0.326782	-8.73905	3.80827e-06	0.000135556
TCONS_00027971	LINC5284	XLOC_015734	XLOC_015734	12:4184128-4189366	0.626854	0.00469533	6.90189	3.82928e-06	0.000136195
TCONS_00083940	LINC15758	XLOC_047445	XLOC_047445	5:47458947-47459412	0.375919	12.2231	-4.84569	3.88997e-06	0.000137872
TCONS_00103676	LINC19237	XLOC_058375	XLOC_058375	7:2536061-2548824	12.9192	0.088975	7.31373	3.92339e-06	0.000138868
TCONS_00071458	LINC13679	XLOC_040533	XLOC_040533	5:1293518-1297466	0.755272	0.005915	6.55414	3.93571e-06	0.000139178
TCONS_00115997	LINC21377	XLOC_065364	XLOC_065364	8:20430287-20433609	0.255509	0	8.77547	3.96069e-06	0.000139935
TCONS_00037722	LINC7117	XLOC_021243	XLOC_021243	13:2310143-2311511	0.646014	0	8.83274	3.98338e-06	0.000140609
TCONS_00080279	JS5G10980-AS1	XLOC_045487	XLOC_045487	5:21437836-21446325	0.013108	2.61644	-7.44565	4.0077e-06	0.000141404
TCONS_00118804	JS9G7090-AS1	XLOC_066978	XLOC_066978	9:5284218-5286231	0.381939	0	8.63647	4.11216e-06	0.000144698
TCONS_00049673	LINC9522	XLOC_028021	XLOC_028021	2:32125916-32126344	1.89884	0	8.71048	4.20719e-06	0.00014771
TCONS_00019924	LINC3918	XLOC_011457	XLOC_011457	11:15112658-15113267	2.97459	0.0167913	7.25363	4.24455e-06	0.000148822
TCONS_00105810	LINC19672	XLOC_059614	XLOC_059614	7:21556318-21559560	0.011109	0.900517	-6.21081	4.28213e-06	0.000149871
TCONS_00091651	JS6G3360-AS1	XLOC_051637	XLOC_051637	6:2575789-2578029	2.00362	0.014775	7.11563	4.35567e-06	0.000152172
TCONS_00127643	LINC23342	XLOC_071838	XLOC_071838	9:37854359-37870016	0.00363367	0.563286	-7.1988	4.48893e-06	0.000156339
TCONS_00038571	LINC7226	XLOC_021682	XLOC_021682	13:6893801-6896454	0	0.372976	-8.90181	4.53103e-06	0.000157595
TCONS_00114915	LINC21118	XLOC_064679	XLOC_064679	8:8577537-8597881	0.380515	0	11.9561	4.56593e-06	0.000158598
TCONS_00098642	LINC18291	XLOC_055601	XLOC_055601	7:7581435-7585134	5.50611	0.0946687	5.96173	4.5712e-06	0.000158652
TCONS_00046211	LINC8859	XLOC_026182	XLOC_026182	2:1161942-1164476	0	0.446773	-9.07819	4.63855e-06	0.000160763
TCONS_00057353	LINC10763	XLOC_032246	XLOC_032246	3:4871233-4871986	0	1.2922	-8.87169	4.6736e-06	0.000161763
TCONS_00011976	LINC2475	XLOC_007046	XLOC_007046	10:33887880-33890879	0	2.69646	-12.1364	4.68338e-06	0.000161959
TCONS_00106247	LINC19802	XLOC_059904	XLOC_059904	7:28853212-28853603	2.43779	0	8.94484	4.6891e-06	0.000162013
TCONS_00083626	LINC15735	XLOC_047288	XLOC_047288	5:46068705-46070177	0.775116	0.00325067	7.33352	4.7064e-06	0.000162539
TCONS_00053127	LINC9929	XLOC_029781	XLOC_029781	2:7378229-7381192	0	0.297936	-8.87073	4.718e-06	0.000162868
TCONS_00043355	LINC8179	XLOC_024455	XLOC_024455	13:11054486-11056566	0.354247	0	8.57119	4.7228e-06	0.000162926
TCONS_00099544	LINC18493	XLOC_056192	XLOC_056192	7:16542427-16554576	0.732564	0	12.1627	4.8888e-06	0.000168096
TCONS_00067955	LINC13050	XLOC_038476	XLOC_038476	4:5554009-5556359	1.68552	18.8984	-3.56289	4.90404e-06	0.000168398
TCONS_00119711	JS9G11630-AS1	XLOC_067469	XLOC_067469	9:10449543-10451814	0.0161627	2.41379	-6.68721	4.91049e-06	0.000168546
TCONS_00009310	LINC1731	XLOC_005317	XLOC_005317	10:2092192-2093136	0	0.978829	-8.80698	5.02758e-06	0.000172187
TCONS_00115355	JS8G11190-AS1	XLOC_064936	XLOC_064936	8:11373635-11374793	6.31519	0.226755	4.78606	5.03222e-06	0.00017226
TCONS_00029823	LINC5756	XLOC_016838	XLOC_016838	12:25206970-25214661	0.0540617	1.51208	-4.70466	5.0341e-06	0.00017226
TCONS_00123639	JS9G4470-AS1	XLOC_069665	XLOC_069665	9:3430268-3432444	0.276973	5.24974	-4.28895	5.38339e-06	0.000182378
TCONS_00043974	LINC8402	XLOC_024885	XLOC_024885	13:23058626-23072449	0.686222	0	12.2271	5.39805e-06	0.000182637
TCONS_00098333	LINC18223	XLOC_055423	XLOC_055423	7:5929598-5930410	0.968758	0	8.65548	5.43501e-06	0.000183729
TCONS_00031471	LINC6042	XLOC_017736	XLOC_017736	12:36515360-36516752	0.61999	0	8.79297	5.67502e-06	0.000190771
TCONS_00057507	JS3G2220-OT5	JS3G2220	JS3G2220	3:7822919-7829360	0	1.15185	-11.7484	5.79725e-06	0.000194433
TCONS_00061319	LINC11819	XLOC_034759	XLOC_034759	3:18356418-18387024	0	0.242047	-11.7445	5.86699e-06	0.000196376
TCONS_00006644	LINC1327	XLOC_003911	XLOC_003911	1:23671329-23673757	0	0.337785	-8.63584	5.94615e-06	0.000198606
TCONS_00002322	LINC490	XLOC_001358	XLOC_001358	1:24645926-24647682	1.2643	0	10.1443	5.98502e-06	0.000199563
TCONS_00055274	LINC10492	XLOC_031154	XLOC_031154	2:34578495-34579169	1.02809	0	8.48812	6.01601e-06	0.000200511
TCONS_00098824	LINC18327	XLOC_055717	XLOC_055717	7:8942832-8943778	0.824009	0	8.647	6.03778e-06	0.000201116
TCONS_00088484	LINC16541	XLOC_049934	XLOC_049934	6:35149461-35150501	0	0.912856	-9.00579	6.12533e-06	0.000203548
TCONS_00102590	JS7G25250-AS2	XLOC_057925	XLOC_057925	7:44331153-44339276	0.520992	0.00486833	6.70669	6.16691e-06	0.000204756
TCONS_00045476	LINC8766	XLOC_025812	XLOC_025812	13:36154488-36158570	0.346975	0	9.49288	6.42478e-06	0.000212596
TCONS_00061337	LINC11825	XLOC_034768	XLOC_034768	3:18431517-18432364	0.83057	0	8.51511	6.45977e-06	0.000213483
TCONS_00089669	JS6G21970-AS2	XLOC_050642	XLOC_050642	6:45989140-45992358	0	0.575021	-10.0411	6.4896e-06	0.000214203
TCONS_00057780	LINC10920	XLOC_032530	XLOC_032530	3:12234170-12239435	0.397639	0.00110267	7.42067	6.48977e-06	0.000214203
TCONS_00104534	LINC19338	XLOC_058840	XLOC_058840	7:7572285-7574129	0.466379	0	8.79881	6.52582e-06	0.000215212
TCONS_00012889	LINC2576	XLOC_007491	XLOC_007491	10:38388910-38394707	0.169274	0	8.98621	6.53611e-06	0.00021546
TCONS_00019619	JS11G8520-OT1	JS11G8520	JS11G8520	11:11260243-11275485	0.578481	0	12.1532	6.5482e-06	0.000215677
TCONS_00084190	JS5G28970-OT1	JS5G28970	JS5G28970	5:48358339-48570399	0.17271	0	14.1729	6.59187e-06	0.000217024
TCONS_00064861	JS4G4900-AS1	XLOC_036853	XLOC_036853	4:19279893-19281873	0.0160197	2.59722	-7.15528	6.67104e-06	0.000219539
TCONS_00019488	LINC3803	XLOC_011177	XLOC_011177	11:10020022-10038815	0	0.37169	-11.6598	6.78184e-06	0.000222436
TCONS_00095264	LINC17812	XLOC_053850	XLOC_053850	6:42178266-42179655	0.62754	0	8.8149	6.8797e-06	0.000225269
TCONS_00097706	LINC18142	XLOC_055114	XLOC_055114	7:2717545-2722141	0.75798	0.00484	6.76467	7.02885e-06	0.000229289
TCONS_00056329	LINC10616	XLOC_031669	XLOC_031669	2:39667404-39669090	0.706869	0.003896	6.56832	7.21122e-06	0.000234651
TCONS_00029822	LINC5757	XLOC_016838	XLOC_016838	12:25206970-25214661	0.00271333	1.33649	-8.67529	7.34077e-06	0.00023847
TCONS_00019214	JS11G6900-OT8	JS11G6900	JS11G6900	11:7867591-7880105	7.4511	0.397345	4.148	7.40792e-06	0.000240278
TCONS_00089466	LINC16759	XLOC_050528	XLOC_050528	6:44598934-44599402	4.40323	0.0588753	5.99021	7.453e-06	0.000241435
TCONS_00018060	JS11G1330-AS1	XLOC_010432	XLOC_010432	11:1444313-1444962	50.8053	287.595	-2.46911	7.49131e-06	0.000242454
TCONS_00048104	LINC9134	XLOC_027144	XLOC_027144	2:12315339-12317718	12.7604	1.21733	3.35879	7.5784e-06	0.000244666
TCONS_00102759	LINC19131	XLOC_057976	XLOC_057976	7:44877133-44879160	0.404346	0	8.71897	7.60776e-06	0.000245446
TCONS_00121440	LINC22390	XLOC_068467	XLOC_068467	9:32595505-32597402	0.720463	0.00539667	6.84546	7.6151e-06	0.000245446
TCONS_00058998	LINC11263	XLOC_033325	XLOC_033325	3:26721861-26725839	10.94	0.0470697	7.86493	7.62386e-06	0.000245627
TCONS_00131361	LINC23810	XLOC_074133	XLOC_074133	CONTIG71:27044-44204	0.604284	0	12.3542	7.67882e-06	0.000247092
TCONS_00077500	LINC14675	XLOC_043897	XLOC_043897	5:48723638-48724905	2.1273	0.027982	6.14036	7.69288e-06	0.000247425
TCONS_00034567	LINC6620	XLOC_019492	XLOC_019492	12:20790537-20791080	1.4111	0	8.62985	7.81242e-06	0.000250876
TCONS_00062512	JS3G8960-AS1	XLOC_035415	XLOC_035415	3:27577650-27578128	42.2462	3.22474	3.7161	7.84498e-06	0.000251715
TCONS_00002160	LINC450	XLOC_001257	XLOC_001257	1:22858593-22864759	1.1596	0	11.8256	7.88311e-06	0.000252731
TCONS_00046987	LINC8943	XLOC_026530	XLOC_026530	2:4372002-4374513	3.59988	0.074086	5.56435	7.91247e-06	0.000253568
TCONS_00051280	LINC9724	XLOC_028835	XLOC_028835	2:41089084-41110146	0	0.312917	-11.576	8.25296e-06	0.000262972
TCONS_00061738	LINC11957	XLOC_034975	XLOC_034975	3:22221822-22223738	1.18431	0.005809	7.54291	8.29303e-06	0.000263712
TCONS_00071741	LINC13724	XLOC_040697	XLOC_040697	5:2692036-2693686	0.579006	0	8.9325	8.29778e-06	0.000263756
TCONS_00003285	JS1G14800-AS1	XLOC_001941	XLOC_001941	1:31927655-31930593	8.04221	0.69487	3.59091	8.37983e-06	0.000265502
TCONS_00034007	LINC6436	XLOC_019117	XLOC_019117	12:10945085-10947139	0.390436	0	8.70129	8.48494e-06	0.000268278
TCONS_00027806	LINC5271	XLOC_015664	XLOC_015664	12:3103857-3108423	1.0585	0.0312027	5.07849	8.5114e-06	0.0002688
TCONS_00079661	LINC14994	XLOC_045077	XLOC_045077	5:11091430-11091992	2.54204	0.0160663	6.3534	8.53761e-06	0.00026941
TCONS_00005963	LINC1107	XLOC_003445	XLOC_003445	1:12365072-12366381	1.06461	0.007819	6.87836	8.69851e-06	0.000273825
TCONS_00001205	LINC173	XLOC_000646	XLOC_000646	1:6722526-6722815	3.42578	0	8.99901	8.70363e-06	0.000273876
TCONS_00063790	LINC12271	XLOC_036151	XLOC_036151	4:2509817-2510754	0.789515	0	8.58179	8.75368e-06	0.000275119
TCONS_00006606	LINC1320	XLOC_003886	XLOC_003886	1:23297070-23300058	2.57464	0.0606323	5.26662	8.7642e-06	0.000275339
TCONS_00020270	LINC3999	XLOC_011675	XLOC_011675	11:20972191-20973859	3.36304	0.0508157	5.95244	8.85728e-06	0.000277261
TCONS_00025440	JS11G12550-AS2	XLOC_014371	XLOC_014371	11:26917969-26919822	0.0233313	2.2145	-6.26762	8.86666e-06	0.000277333
TCONS_00128985	LINC23510	XLOC_072553	XLOC_072553	CONTIG14:70867-71142	33.1258	216.795	-2.69043	8.91359e-06	0.000278578
TCONS_00115214	LINC21166	XLOC_064854	XLOC_064854	8:10524962-10525693	0	0.893135	-8.33799	8.96275e-06	0.000280003
TCONS_00105086	JS7G9970-AS1	XLOC_059185	XLOC_059185	7:12472465-12474579	0.303879	0	8.36095	8.99939e-06	0.000280811
TCONS_00107814	LINC20064	XLOC_060711	XLOC_060711	7:39819136-39821912	0.483541	0	9.42336	9.14636e-06	0.000284506
TCONS_00052800	LINC9882	XLOC_029599	XLOC_029599	2:5285258-5286734	0.45428	0	8.4298	9.17119e-06	0.000285035
TCONS_00070551	LINC13573	XLOC_040000	XLOC_040000	4:30898561-30898859	2.28854	0	8.4764	9.21357e-06	0.000285934
TCONS_00116913	LINC21670	XLOC_065949	XLOC_065949	8:33962691-33963906	0	0.645599	-8.58446	9.21827e-06	0.000285934
TCONS_00017838	LINC3581	XLOC_010338	XLOC_010338	11:566440-569758	0	0.218529	-8.48357	9.21838e-06	0.000285934
TCONS_00087164	LINC16106	XLOC_049072	XLOC_049072	6:13402448-13465790	1.74194	0.0964953	4.10565	9.31905e-06	0.000288409
TCONS_00106801	LINC19915	XLOC_060173	XLOC_060173	7:33769638-33774359	0.187195	0	8.82726	9.32365e-06	0.000288409
TCONS_00054949	LINC10429	XLOC_030961	XLOC_030961	2:31551399-31552011	0	1.38322	-8.67212	9.36835e-06	0.000289324
TCONS_00064776	LINC12552	XLOC_036803	XLOC_036803	4:18581794-18582865	0.579216	0	8.32395	9.38356e-06	0.000289566
TCONS_00081115	LINC15376	XLOC_045963	XLOC_045963	5:31833911-31836807	0	0.26466	-8.58446	9.41388e-06	0.000290158
TCONS_00020884	LINC4153	XLOC_012057	XLOC_012057	11:31172781-31174392	0.44053	0	8.52249	9.42998e-06	0.00029054
TCONS_00057980	LINC11004	XLOC_032661	XLOC_032661	3:16074917-16075550	2.03022	31.3141	-4.01455	9.52594e-06	0.000293266
TCONS_00065400	LINC12654	XLOC_037141	XLOC_037141	4:23284314-23287057	0	0.464984	-9.22644	9.61445e-06	0.000295874
TCONS_00086802	LINC16044	XLOC_048861	XLOC_048861	6:10492700-10493113	2.25213	0	8.90784	9.95197e-06	0.000305181
TCONS_00098608	LINC18274	XLOC_055575	XLOC_055575	7:7376858-7377935	0.751758	0	8.70301	1.05194e-05	0.000320322
TCONS_00052453	LINC9844	XLOC_029420	XLOC_029420	2:3598766-3599805	0	1.03562	-9.21535	1.05528e-05	0.000321089
TCONS_00055732	LINC10540	XLOC_031376	XLOC_031376	2:36731182-36732404	0	0.658013	-8.59822	1.0591e-05	0.000321876
TCONS_00118234	LINC21846	XLOC_066677	XLOC_066677	9:3065076-3065700	0	1.4374	-8.94903	1.10027e-05	0.000332311
TCONS_00011885	LINC2432	XLOC_006986	XLOC_006986	10:32916688-32921576	0.0209617	0.78033	-5.14141	1.10066e-05	0.000332311
TCONS_00060228	LINC11412	XLOC_034011	XLOC_034011	3:33399596-33402291	0	0.276192	-8.51852	1.11249e-05	0.000335495
TCONS_00070698	LINC13587	XLOC_040081	XLOC_040081	4:31474307-31474992	1.1044	0	8.61526	1.12046e-05	0.000337289
[truncated: 2,202 more rows]

## Sheet: Table S6
Table S7 List of the primers used in this study.
Experiment	Gene_ID	Forward (5'-3')	Reverse (5'-3')
[truncated: 13 more rows]

## Sheet: Table S7
Table S7 Cis-targets of conserved lncRNAs (Co_location mRNAs) and their function annotation.
[truncated: 432 more rows]
